# Supplementary material for: (2E)-1-(3-Chloro­phen­yl)-3-phenyl­prop-2-en-1-one
Source: Acta Crystallogr Sect E Struct Rep Online. 2009 Dec 16;66(Pt 1):o157. doi: 10.1107/S1600536809053458 (PMC2980116; doi:10.1107/S1600536809053458)
Supplement: Supplementary file 1 [file e-66-0o157-sup1.cif]

##############################################################################
###                                                                        ###
###        Electronic paper (Acta Crystallographica Section E)             ###
###                                                                        ###
##############################################################################
#                                                                            #
# This CIF contains the data in a paper accepted for publication in Acta     #
# Crystallographica Section E. It conforms to the requirements of Notes      #
# for Authors for Section E, and has been peer reviewed under the auspices   #
# of the IUCr Commission on Journals.                                        #
#                                                                            #
# Full details of the Crystallographic Information File format               #
# are given in the paper "The Crystallographic Information File (CIF):       #
# a New Standard Archive File for Crystallography" by S. R. Hall, F. H.      #
# Allen and I. D. Brown [Acta Cryst. (1991), A47, 655-685].                  #
#                                                                            #
# The current version of the core CIF dictionary is obtainable from          #
# ftp://ftp.iucr.org/pub/cif_core.dic. The current version number is 2.4.    #
#                                                                            #
# Software is freely available for graphical display of the structure(s) in  #
# this CIF.  For information consult the CIF home page http://www.iucr.org/  #
# cif/home.html                                                              #
#                                                                            #
# This file may be used for bona fide research purposes within the           #
# scientific community so long as proper attribution is given to the journal # 
# article from which it was obtained.                                        #
#                                                                            #
##############################################################################
                                             
data_global
_audit_creation_method     SHELXL-97
_journal_date_recd_electronic     2009-12-05
_journal_date_accepted     2009-12-11
_journal_name_full     'Acta Crystallographica, Section E'
_journal_year     2010
_journal_volume     66
_journal_issue      1
_journal_page_first     o157
_journal_page_last     o157
_journal_paper_category     QO
_journal_coeditor_code     TK2596
_publ_contact_author_name     'Jasinski, Jerry P.'
_publ_contact_author_address
;
Department of Chemistry
Keene State College
229 Main Street
Keene, New Hampshire 03435, USA
;
_publ_contact_author_email     jjasinski@keene.edu
_publ_contact_author_fax     ?
_publ_contact_author_phone     '603 358-2563'
_publ_section_title
;
(2<i>E</i>)-1-(3-Chlorophenyl)-3-phenylprop-2-en-1-one
;
loop_
    _publ_author_name
    _publ_author_address
    'Jasinski, Jerry P.'
;
Department of Chemistry
Keene State College
229 Main Street
Keene, NH 03435-2001, USA
;
    'Butcher, Ray J.'
;
Department of Chemistry
Howard University
525 College Street NW
Washington
DC 20059, USA
;
    'Narayana, B.'
;
Department of Studies in Chemistry
Mangalore University
Manalaganotri 574 199, India
;
    'Veena, K.'
;
Department of Studies in Chemistry
Mangalore University
Manalaganotri 574 199, India
;
    'Yathirajan, H. S.'
;
Department of Studies in Chemistry
University of Mysore
Manasagangotri, Mysore 570 006, India
;
data_I
_chemical_name_systematic
;
(2<i>E</i>)-1-(3-Chlorophenyl)-3-phenylprop-2-en-1-one
;
_chemical_name_common     ?
_chemical_formula_moiety     'C15 H11 Cl O'
_chemical_formula_sum     'C15 H11 Cl O'
_chemical_formula_iupac     'C15 H11 Cl O'
_chemical_formula_weight     242.69
_chemical_melting_point     ?
_symmetry_cell_setting     triclinic
_symmetry_space_group_name_H-M     'P -1'
_symmetry_space_group_name_Hall     '-P 1'
loop_
    _symmetry_equiv_pos_as_xyz
    'x, y, z'
    '-x, -y, -z'
_cell_length_a     5.8388(7)
_cell_length_b     7.5975(11)
_cell_length_c     13.1300(16)
_cell_angle_alpha     83.182(11)
_cell_angle_beta     89.422(10)
_cell_angle_gamma     86.662(11)
_cell_volume     577.35(13)
_cell_formula_units_Z     2
_cell_measurement_reflns_used     3077
_cell_measurement_theta_min     5.9
_cell_measurement_theta_max     73.8
_cell_measurement_temperature     110(2)
_exptl_crystal_description     prism
_exptl_crystal_colour     colorless
_exptl_crystal_size_max     0.50
_exptl_crystal_size_mid     0.32
_exptl_crystal_size_min     0.28
_exptl_crystal_density_diffrn     1.396
_exptl_crystal_density_meas     ?
_exptl_crystal_density_method     'not measured'
_exptl_crystal_F_000     252
_exptl_absorpt_coefficient_mu     2.737
_exptl_absorpt_correction_type     multi-scan
_exptl_absorpt_process_details
;
(CrysAlis RED; Oxford Diffraction, 2007)
;
_exptl_absorpt_correction_T_min     0.541
_exptl_absorpt_correction_T_max     1.000
_exptl_special_details
;
;
_diffrn_ambient_temperature     110(2)
_diffrn_radiation_type     CuK\a
_diffrn_radiation_wavelength     1.54184
_diffrn_radiation_source     'Enhance (Cu) X-ray Source'
_diffrn_radiation_monochromator     'graphite'
_diffrn_measurement_device_type
   'Oxford Diffraction Xcalibur diffractometer with a Ruby (Gemini Cu) detector'
_diffrn_measurement_method     '\w scans'
_diffrn_detector_area_resol_mean     10.5081
_diffrn_reflns_number     3661
_diffrn_reflns_av_R_equivalents     0.017
_diffrn_reflns_av_sigmaI/netI     0.016
_diffrn_reflns_theta_min     5.9
_diffrn_reflns_theta_max     73.8
_diffrn_reflns_theta_full     67.5
_diffrn_measured_fraction_theta_max     0.959
_diffrn_measured_fraction_theta_full     0.995
_diffrn_reflns_limit_h_min     -7
_diffrn_reflns_limit_h_max     5
_diffrn_reflns_limit_k_min     -9
_diffrn_reflns_limit_k_max     9
_diffrn_reflns_limit_l_min     -16
_diffrn_reflns_limit_l_max     15
_diffrn_standards_number     0
_diffrn_standards_interval_count     ?
_diffrn_standards_interval_time     ?
_diffrn_standards_decay_%     <2%
_refine_special_details
;
Refinement of <i>F</i>^2^ against ALL reflections. The weighted <i>R</i>-factor
<i>wR</i> and goodness of fit <i>S</i> are based on <i>F</i>^2^, conventional
<i>R</i>-factors <i>R</i> are based on <i>F</i>, with <i>F</i> set to zero for
negative <i>F</i>^2^. The threshold expression of <i>F</i>^2^ >
\s(<i>F</i>^2^) is used only for calculating <i>R</i>-factors(gt) <i>etc</i>.
and is not relevant to the choice of reflections for refinement.
<i>R</i>-factors based on <i>F</i>^2^ are statistically about twice as large
as those based on <i>F</i>, and <i>R</i>- factors based on ALL data will be
even larger.
;
_reflns_number_total     2243
_reflns_number_gt     2148
_reflns_threshold_expression     I>2\s(I)
_refine_ls_structure_factor_coef     Fsqd
_refine_ls_matrix_type     full
_refine_ls_R_factor_all     0.038
_refine_ls_R_factor_gt     0.036
_refine_ls_wR_factor_gt     0.098
_refine_ls_wR_factor_ref     0.099
_refine_ls_goodness_of_fit_ref     1.02
_refine_ls_restrained_S_all     1.02
_refine_ls_number_reflns     2243
_refine_ls_number_parameters     154
_refine_ls_number_restraints     0
_refine_ls_hydrogen_treatment     constr
_refine_ls_weighting_scheme     calc
_refine_ls_weighting_details
         'calc w=1/[\s^2^(Fo^2^)+(0.0647P)^2^+0.2987P] where P=(Fo^2^+2Fc^2^)/3'
_atom_sites_solution_hydrogens     geom
_atom_sites_solution_primary     direct
_atom_sites_solution_secondary     difmap
_refine_ls_shift/su_max     ?
_refine_ls_shift/su_max_lt     0.001
_refine_ls_shift/su_mean     0.000
_refine_diff_density_max     0.34
_refine_diff_density_min     -0.22
_refine_ls_extinction_method     none
_refine_ls_extinction_coef     ?
loop_
    _atom_type_symbol
    _atom_type_description
    _atom_type_scat_dispersion_real
    _atom_type_scat_dispersion_imag
    _atom_type_scat_source
    'C' 'C' 0.0181 0.0091
                         'International Tables Vol C Tables 4.2.6.8 and 6.1.1.4'
    'H' 'H' 0.0000 0.0000
                         'International Tables Vol C Tables 4.2.6.8 and 6.1.1.4'
    'O' 'O' 0.0492 0.0322
                         'International Tables Vol C Tables 4.2.6.8 and 6.1.1.4'
    'Cl' 'Cl' 0.3639 0.7018
                         'International Tables Vol C Tables 4.2.6.8 and 6.1.1.4'
_computing_data_collection     '<i>CrysAlis Pro</i> (Oxford Diffraction, 2007)'
_computing_cell_refinement     '<i>CrysAlis RED</i> (Oxford Diffraction, 2007)'
_computing_data_reduction     '<i>CrysAlis RED</i> (Oxford Diffraction, 2007)'
_computing_structure_solution     '<i>SHELXS97</i> (Sheldrick, 2008)'
_computing_structure_refinement     '<i>SHELXL97</i>) (Sheldrick, 2008)'
_computing_molecular_graphics     '<i>SHELXTL</i> (Sheldrick, 2008)'
_computing_publication_material     '<i>SHELXTL</i> (Sheldrick, 2008)'
loop_
    _atom_site_type_symbol
    _atom_site_label
    _atom_site_fract_x
    _atom_site_fract_y
    _atom_site_fract_z
    _atom_site_U_iso_or_equiv
    _atom_site_adp_type
    _atom_site_calc_flag
    _atom_site_refinement_flags
    _atom_site_occupancy
    _atom_site_disorder_assembly
    _atom_site_disorder_group
    Cl Cl 0.32652(6) 0.68985(5) 0.56518(3) 0.02296(15) Uani d . 1 . .
    O O 0.27901(18) 0.72419(15) 0.96930(8) 0.0224(3) Uani d . 1 . .
    C C1 0.5736(2) 0.67070(18) 0.84979(11) 0.0160(3) Uani d . 1 . .
    C C2 0.4270(2) 0.69988(18) 0.76536(11) 0.0162(3) Uani d . 1 . .
    H H2A 0.2759 0.7510 0.7719 0.019 Uiso calc R 1 . .
    C C3 0.5060(3) 0.65289(19) 0.67198(11) 0.0165(3) Uani d . 1 . .
    C C4 0.7258(3) 0.57602(19) 0.66031(12) 0.0189(3) Uani d . 1 . .
    H H4A 0.7771 0.5448 0.5956 0.023 Uiso calc R 1 . .
    C C5 0.8677(3) 0.54612(19) 0.74507(12) 0.0193(3) Uani d . 1 . .
    H H5A 1.0170 0.4916 0.7387 0.023 Uiso calc R 1 . .
    C C6 0.7950(2) 0.59463(19) 0.83940(12) 0.0177(3) Uani d . 1 . .
    H H6A 0.8955 0.5762 0.8966 0.021 Uiso calc R 1 . .
    C C7 0.4848(3) 0.72066(19) 0.95085(11) 0.0175(3) Uani d . 1 . .
    C C8 0.6548(3) 0.7663(2) 1.02521(12) 0.0192(3) Uani d . 1 . .
    H H8A 0.8081 0.7850 1.0035 0.023 Uiso calc R 1 . .
    C C9 0.5952(2) 0.78129(19) 1.12239(11) 0.0170(3) Uani d . 1 . .
    H H9A 0.4423 0.7560 1.1418 0.020 Uiso calc R 1 . .
    C C10 0.7434(2) 0.83314(19) 1.20198(11) 0.0161(3) Uani d . 1 . .
    C C11 0.9534(3) 0.90987(19) 1.17865(11) 0.0180(3) Uani d . 1 . .
    H H11A 1.0036 0.9293 1.1094 0.022 Uiso calc R 1 . .
    C C12 1.0875(3) 0.95730(19) 1.25607(12) 0.0194(3) Uani d . 1 . .
    H H12A 1.2287 1.0103 1.2396 0.023 Uiso calc R 1 . .
    C C13 1.0172(3) 0.9280(2) 1.35792(12) 0.0217(3) Uani d . 1 . .
    H H13A 1.1107 0.9600 1.4108 0.026 Uiso calc R 1 . .
    C C14 0.8103(3) 0.8519(2) 1.38218(12) 0.0221(3) Uani d . 1 . .
    H H14A 0.7623 0.8313 1.4517 0.026 Uiso calc R 1 . .
    C C15 0.6734(3) 0.80576(19) 1.30478(12) 0.0185(3) Uani d . 1 . .
    H H15A 0.5309 0.7552 1.3217 0.022 Uiso calc R 1 . .
loop_
    _atom_site_aniso_label
    _atom_site_aniso_U_11
    _atom_site_aniso_U_22
    _atom_site_aniso_U_33
    _atom_site_aniso_U_12
    _atom_site_aniso_U_13
    _atom_site_aniso_U_23
    Cl 0.0222(2) 0.0308(2) 0.0164(2) 0.00195(15) -0.00390(14) -0.00610(14)
    O 0.0149(5) 0.0340(6) 0.0190(5) -0.0032(4) 0.0000(4) -0.0044(4)
    C1 0.0171(7) 0.0139(6) 0.0173(7) -0.0054(5) 0.0001(5) -0.0010(5)
    C2 0.0140(7) 0.0149(7) 0.0198(7) -0.0028(5) 0.0000(5) -0.0019(5)
    C3 0.0177(7) 0.0173(7) 0.0152(7) -0.0036(5) -0.0023(5) -0.0031(5)
    C4 0.0209(7) 0.0165(7) 0.0203(7) -0.0034(5) 0.0034(6) -0.0050(6)
    C5 0.0145(7) 0.0156(7) 0.0277(8) -0.0003(5) 0.0009(6) -0.0030(6)
    C6 0.0161(7) 0.0160(7) 0.0208(7) -0.0032(5) -0.0023(5) -0.0001(5)
    C7 0.0175(7) 0.0168(7) 0.0179(7) -0.0030(5) -0.0005(5) -0.0002(5)
    C8 0.0166(7) 0.0213(7) 0.0199(7) -0.0033(6) -0.0009(6) -0.0023(6)
    C9 0.0143(7) 0.0154(7) 0.0212(7) -0.0003(5) -0.0004(5) -0.0021(5)
    C10 0.0155(7) 0.0139(6) 0.0188(7) 0.0015(5) -0.0010(5) -0.0030(5)
    C11 0.0173(7) 0.0175(7) 0.0189(7) -0.0001(5) 0.0011(5) -0.0024(5)
    C12 0.0161(7) 0.0156(7) 0.0264(8) -0.0011(5) -0.0017(6) -0.0020(6)
    C13 0.0228(8) 0.0201(7) 0.0227(8) 0.0003(6) -0.0064(6) -0.0046(6)
    C14 0.0268(8) 0.0221(8) 0.0171(7) 0.0001(6) 0.0010(6) -0.0027(6)
    C15 0.0172(7) 0.0166(7) 0.0220(8) -0.0010(5) 0.0029(6) -0.0032(6)
_geom_special_details
;
All e.s.d.'s (except the e.s.d. in the dihedral angle between two l.s. planes)
are estimated using the full covariance matrix. The cell e.s.d.'s are taken
into account individually in the estimation of e.s.d.'s in distances, angles
and torsion angles; correlations between e.s.d.'s in cell parameters are only
used when they are defined by crystal symmetry. An approximate (isotropic)
treatment of cell e.s.d.'s is used for estimating e.s.d.'s involving l.s.
planes.
;
loop_
    _geom_bond_atom_site_label_1
    _geom_bond_atom_site_label_2
    _geom_bond_site_symmetry_2
    _geom_bond_distance
    _geom_bond_publ_flag
    Cl C3 . 1.7452(15) ?
    O C7 . 1.2226(19) ?
    C1 C2 . 1.396(2) ?
    C1 C6 . 1.397(2) ?
    C1 C7 . 1.502(2) ?
    C2 C3 . 1.385(2) ?
    C2 H2A . 0.9500 ?
    C3 C4 . 1.393(2) ?
    C4 C5 . 1.383(2) ?
    C4 H4A . 0.9500 ?
    C5 C6 . 1.389(2) ?
    C5 H5A . 0.9500 ?
    C6 H6A . 0.9500 ?
    C7 C8 . 1.483(2) ?
    C8 C9 . 1.335(2) ?
    C8 H8A . 0.9500 ?
    C9 C10 . 1.467(2) ?
    C9 H9A . 0.9500 ?
    C10 C15 . 1.402(2) ?
    C10 C11 . 1.404(2) ?
    C11 C12 . 1.383(2) ?
    C11 H11A . 0.9500 ?
    C12 C13 . 1.391(2) ?
    C12 H12A . 0.9500 ?
    C13 C14 . 1.387(2) ?
    C13 H13A . 0.9500 ?
    C14 C15 . 1.389(2) ?
    C14 H14A . 0.9500 ?
    C15 H15A . 0.9500 ?
loop_
    _geom_angle_atom_site_label_1
    _geom_angle_atom_site_label_2
    _geom_angle_atom_site_label_3
    _geom_angle_site_symmetry_1
    _geom_angle_site_symmetry_3
    _geom_angle
    _geom_angle_publ_flag
    C2 C1 C6 . . 120.12(14) ?
    C2 C1 C7 . . 118.15(13) ?
    C6 C1 C7 . . 121.73(13) ?
    C3 C2 C1 . . 118.72(13) ?
    C3 C2 H2A . . 120.6 ?
    C1 C2 H2A . . 120.6 ?
    C2 C3 C4 . . 121.96(13) ?
    C2 C3 Cl . . 119.50(11) ?
    C4 C3 Cl . . 118.54(11) ?
    C5 C4 C3 . . 118.53(14) ?
    C5 C4 H4A . . 120.7 ?
    C3 C4 H4A . . 120.7 ?
    C4 C5 C6 . . 120.91(14) ?
    C4 C5 H5A . . 119.5 ?
    C6 C5 H5A . . 119.5 ?
    C5 C6 C1 . . 119.74(14) ?
    C5 C6 H6A . . 120.1 ?
    C1 C6 H6A . . 120.1 ?
    O C7 C8 . . 122.19(14) ?
    O C7 C1 . . 120.25(13) ?
    C8 C7 C1 . . 117.56(13) ?
    C9 C8 C7 . . 120.80(14) ?
    C9 C8 H8A . . 119.6 ?
    C7 C8 H8A . . 119.6 ?
    C8 C9 C10 . . 126.15(14) ?
    C8 C9 H9A . . 116.9 ?
    C10 C9 H9A . . 116.9 ?
    C15 C10 C11 . . 118.75(13) ?
    C15 C10 C9 . . 119.08(13) ?
    C11 C10 C9 . . 122.18(13) ?
    C12 C11 C10 . . 120.27(14) ?
    C12 C11 H11A . . 119.9 ?
    C10 C11 H11A . . 119.9 ?
    C11 C12 C13 . . 120.46(14) ?
    C11 C12 H12A . . 119.8 ?
    C13 C12 H12A . . 119.8 ?
    C14 C13 C12 . . 119.92(14) ?
    C14 C13 H13A . . 120.0 ?
    C12 C13 H13A . . 120.0 ?
    C13 C14 C15 . . 119.97(14) ?
    C13 C14 H14A . . 120.0 ?
    C15 C14 H14A . . 120.0 ?
    C14 C15 C10 . . 120.63(14) ?
    C14 C15 H15A . . 119.7 ?
    C10 C15 H15A . . 119.7 ?
loop_
    _geom_torsion_atom_site_label_1
    _geom_torsion_atom_site_label_2
    _geom_torsion_atom_site_label_3
    _geom_torsion_atom_site_label_4
    _geom_torsion_site_symmetry_1
    _geom_torsion_site_symmetry_2
    _geom_torsion_site_symmetry_3
    _geom_torsion_site_symmetry_4
    _geom_torsion
    _geom_torsion_publ_flag
    C6 C1 C2 C3 . . . . -0.3(2) ?
    C7 C1 C2 C3 . . . . -179.41(12) ?
    C1 C2 C3 C4 . . . . 0.7(2) ?
    C1 C2 C3 Cl . . . . -179.48(10) ?
    C2 C3 C4 C5 . . . . 0.1(2) ?
    Cl C3 C4 C5 . . . . -179.76(11) ?
    C3 C4 C5 C6 . . . . -1.2(2) ?
    C4 C5 C6 C1 . . . . 1.6(2) ?
    C2 C1 C6 C5 . . . . -0.8(2) ?
    C7 C1 C6 C5 . . . . 178.26(12) ?
    C2 C1 C7 O . . . . 26.0(2) ?
    C6 C1 C7 O . . . . -153.08(14) ?
    C2 C1 C7 C8 . . . . -153.42(13) ?
    C6 C1 C7 C8 . . . . 27.50(19) ?
    O C7 C8 C9 . . . . 12.5(2) ?
    C1 C7 C8 C9 . . . . -168.11(14) ?
    C7 C8 C9 C10 . . . . -177.12(13) ?
    C8 C9 C10 C15 . . . . -166.17(15) ?
    C8 C9 C10 C11 . . . . 14.0(2) ?
    C15 C10 C11 C12 . . . . 0.0(2) ?
    C9 C10 C11 C12 . . . . 179.79(13) ?
    C10 C11 C12 C13 . . . . 0.6(2) ?
    C11 C12 C13 C14 . . . . -0.5(2) ?
    C12 C13 C14 C15 . . . . -0.2(2) ?
    C13 C14 C15 C10 . . . . 0.9(2) ?
    C11 C10 C15 C14 . . . . -0.7(2) ?
    C9 C10 C15 C14 . . . . 179.46(13) ?
loop_
    _geom_hbond_atom_site_label_D
    _geom_hbond_atom_site_label_H
    _geom_hbond_atom_site_label_A
    _geom_hbond_site_symmetry_A
    _geom_hbond_distance_DH
    _geom_hbond_distance_HA
    _geom_hbond_distance_DA
    _geom_hbond_angle_DHA
    C2 H2A Cg2 2_677 0.95 2.90 3.5541(16) 127
    C5 H5A Cg2 2_767 0.95 2.90 3.5338(17) 125
    C12 H12A Cg1 2_777 0.95 2.92 3.6040(17) 130
