# Supplementary material for: (2E)-1-(3-Chloro­phen­yl)-3-phenyl­prop-2-en-1-one
Source: Acta Crystallogr Sect E Struct Rep Online. 2009 Dec 16;66(Pt 1):o157. doi: 10.1107/S1600536809053458 (PMC2980116; doi:10.1107/S1600536809053458)
Supplement: Supplementary file 2 [file e-66-0o157-Isup2.hkl]

# 
# h,k,l, Fc-squared, Fo-squared, sigma(Fo-squared) and status flag 
# 
data_I
_shelx_title ' hsy773 in P-1' 
_shelx_refln_list_code          4 
_shelx_F_calc_maximum       58.17 
_exptl_crystal_F_000       252.00 
_reflns_d_resolution_high  0.8030 
 
loop_ 
 _symmetry_equiv_pos_as_xyz 
 'x, y, z' 
 '-x, -y, -z' 
 
_cell_length_a     5.8388 
_cell_length_b     7.5975 
_cell_length_c    13.1300 
_cell_angle_alpha  83.182 
_cell_angle_beta   89.422 
_cell_angle_gamma  86.662 
 
_shelx_F_squared_multiplier     1.000 
 
loop_ 
 _refln_index_h 
 _refln_index_k 
 _refln_index_l 
 _refln_F_squared_calc 
 _refln_F_squared_meas 
 _refln_F_squared_sigma 
 _refln_observed_status 
   1   0   0      992.86      987.99      7.37 o 
   2   0   0      266.49      280.92      1.50 o 
   3   0   0      386.30      380.23      4.42 o 
   4   0   0       47.34       55.25      2.76 o 
   5   0   0      122.10      122.75      3.38 o 
   6   0   0       45.83       46.66      1.23 o 
   7   0   0        0.59        0.32      0.35 o 
  -7   1   0       76.91       78.82      1.02 o 
  -6   1   0       27.17       27.02      1.99 o 
  -5   1   0       73.42       65.90      1.15 o 
  -4   1   0      197.72      186.12      2.59 o 
  -3   1   0      146.25      165.69      5.73 o 
  -2   1   0      814.33      778.68     14.99 o 
   0   1   0      111.80      116.75      0.49 o 
   1   1   0      579.96      597.18      4.67 o 
   2   1   0        7.48       14.29      0.42 o 
   3   1   0       25.04       42.00      3.34 o 
   4   1   0      313.24      320.46      7.78 o 
   5   1   0        8.74        8.97      0.42 o 
   6   1   0      167.53      166.44      3.29 o 
  -6   2   0       36.64       35.58      1.14 o 
  -5   2   0        1.60        1.92      0.33 o 
  -4   2   0      148.49      145.13      1.69 o 
  -3   2   0      460.39      442.52      6.43 o 
  -2   2   0       45.05       56.65      2.06 o 
   1   2   0     2255.49     2116.63     18.31 o 
   2   2   0     1410.75     1480.88     10.87 o 
   3   2   0      105.68      108.48      6.25 o 
   4   2   0      137.38      138.43      1.95 o 
   5   2   0      131.59      133.85      1.55 o 
   6   2   0       52.40       55.37      1.44 o 
  -6   3   0        0.63        0.41      0.35 o 
  -5   3   0       23.85       24.03      1.91 o 
  -4   3   0        2.80        2.76      0.34 o 
  -3   3   0       22.07       38.77      2.29 o 
  -2   3   0      239.31      326.48     13.42 o 
  -1   3   0        5.78        7.85      1.02 o 
   0   3   0      503.27      496.21      3.48 o 
   1   3   0     2455.31     2600.56      3.77 o 
   2   3   0      117.33      164.72      1.63 o 
   3   3   0      390.99      414.07      1.85 o 
   4   3   0        0.83        1.70      0.29 o 
   5   3   0      223.52      219.94      9.35 o 
   6   3   0       97.81      102.62      1.84 o 
  -6   4   0       26.17       24.89      1.17 o 
  -5   4   0        0.43        0.03      0.41 o 
  -4   4   0      400.71      375.51      3.67 o 
  -3   4   0      146.65      144.94      2.00 o 
  -2   4   0      165.88      185.39      3.09 o 
  -1   4   0     3383.54     3292.24      6.18 o 
   0   4   0       55.18       50.12      0.79 o 
   1   4   0     1575.63     1649.08      6.10 o 
   2   4   0      176.04      194.32     13.31 o 
   3   4   0        1.92        2.02      0.68 o 
   4   4   0       29.57       31.35      1.69 o 
   5   4   0      137.83      134.35      3.84 o 
   6   4   0       38.87       40.30      1.13 o 
  -5   5   0       17.04       15.25      0.56 o 
  -4   5   0        7.21        7.22      0.95 o 
  -3   5   0       57.07       51.16      2.78 o 
  -2   5   0      201.98      226.06      2.79 o 
  -1   5   0       17.56       22.22      0.64 o 
   0   5   0      219.74      244.66     10.28 o 
   1   5   0       41.96       46.88      1.26 o 
   2   5   0       35.86       45.89      0.90 o 
   3   5   0       98.30       92.09      1.88 o 
   4   5   0       36.52       33.37      1.23 o 
   5   5   0      246.05      251.29      1.99 o 
   6   5   0       34.36       35.87      0.89 o 
  -5   6   0       41.31       46.24      1.02 o 
  -4   6   0        0.29        1.75      0.66 o 
  -3   6   0       10.18        9.17      0.86 o 
  -2   6   0      719.28      678.21     29.72 o 
  -1   6   0        0.25        1.79      1.48 o 
   0   6   0        1.62        1.55      0.46 o 
   1   6   0      575.06      588.10      4.09 o 
   2   6   0      401.44      361.46      2.45 o 
   3   6   0        1.13        1.67      0.65 o 
   4   6   0       46.06       44.80      1.52 o 
   5   6   0        0.63        0.26      0.29 o 
  -4   7   0       21.78       26.74      0.92 o 
  -3   7   0       49.90       39.98      1.32 o 
  -2   7   0       96.48       95.43      3.92 o 
  -1   7   0       69.17       68.44      1.35 o 
   0   7   0       38.95       36.78      1.04 o 
   1   7   0        2.77        2.60      0.53 o 
   2   7   0      307.59      291.01     12.47 o 
   3   7   0        2.51        1.98      0.43 o 
   4   7   0      123.08      123.27      2.54 o 
   5   7   0       49.86       53.50      1.52 o 
  -3   8   0      447.58      465.13      3.24 o 
  -2   8   0       64.34       71.57      1.57 o 
  -1   8   0        1.05        0.45      0.46 o 
   0   8   0      312.79      309.17      3.32 o 
   1   8   0       27.48       24.44      1.02 o 
   2   8   0       14.28       11.91      0.75 o 
   3   8   0       26.55       21.62      0.53 o 
   4   8   0       19.10       18.14      1.24 o 
  -1   9   0        6.02        5.03      0.57 o 
   0   9   0        0.59        1.30      0.52 o 
   1   9   0       45.46       51.43      1.06 o 
   2   9   0       55.12       56.84      0.89 o 
  -1  -9   1      121.73      123.02      1.48 o 
   0  -9   1       18.35       21.42      0.79 o 
  -4  -8   1        2.53        2.43      0.45 o 
  -3  -8   1      251.66      246.72      2.13 o 
  -2  -8   1      232.71      207.73      2.22 o 
  -1  -8   1        6.13        7.10      0.72 o 
   0  -8   1      107.49      104.46      1.97 o 
   1  -8   1       87.73       90.52      1.70 o 
   2  -8   1       27.28       22.66      0.61 o 
   3  -8   1      192.18      206.41      2.06 o 
  -4  -7   1        7.68        6.46      0.70 o 
  -3  -7   1       31.86       24.75      1.25 o 
  -2  -7   1      372.48      360.67     14.76 o 
  -1  -7   1       69.48       65.24      1.69 o 
   0  -7   1        0.04        0.61      0.48 o 
   1  -7   1        1.41        3.10      1.45 o 
   2  -7   1       18.52       18.09      1.36 o 
   3  -7   1       24.03       22.54      1.04 o 
   4  -7   1       29.27       32.18      0.96 o 
  -5  -6   1       21.34       21.89      0.42 o 
  -4  -6   1      170.04      159.24      7.38 o 
  -3  -6   1        0.66        0.94      0.50 o 
  -2  -6   1        0.34        1.08      0.49 o 
  -1  -6   1       13.17       12.19      0.88 o 
   0  -6   1      985.23      962.25     16.41 o 
   1  -6   1      380.18      374.68      2.54 o 
   2  -6   1       70.84       65.60      1.12 o 
   3  -6   1      308.61      291.65      3.46 o 
   4  -6   1       14.38       14.28      0.89 o 
   5  -6   1      128.19      141.28      1.67 o 
  -6  -5   1        0.29        0.29      0.35 o 
  -5  -5   1       69.13       62.60      1.01 o 
  -4  -5   1        3.77        5.13      0.45 o 
  -3  -5   1        0.53        0.71      0.69 o 
  -2  -5   1      710.03      768.82      4.87 o 
  -1  -5   1      140.75      150.73      2.25 o 
   0  -5   1       31.80       28.08      1.10 o 
   1  -5   1       66.89       69.39      5.11 o 
   2  -5   1      380.39      400.75      2.44 o 
   3  -5   1      103.54      105.94      1.75 o 
   4  -5   1      113.27      111.56      3.22 o 
   5  -5   1       15.12       14.89      0.56 o 
  -6  -4   1       29.86       31.64      1.01 o 
  -5  -4   1        2.86        2.23      0.40 o 
  -4  -4   1       23.93       23.01      1.48 o 
  -3  -4   1       12.54       13.30      2.50 o 
  -2  -4   1      161.80      179.55     11.36 o 
  -1  -4   1     3044.09     3333.88      9.02 o 
   0  -4   1      672.75      739.06     10.88 o 
   1  -4   1      784.27      885.14      5.16 o 
   2  -4   1      626.40      652.76     10.24 o 
   3  -4   1       24.83       22.51      0.54 o 
   4  -4   1       82.16       80.03      1.74 o 
   5  -4   1       73.82       72.69      1.22 o 
   6  -4   1        8.91        8.98      0.40 o 
  -6  -3   1        2.87        5.04      0.62 o 
  -5  -3   1        6.89        6.60      0.53 o 
  -4  -3   1        9.60       13.31      0.57 o 
  -3  -3   1      481.75      539.67     15.84 o 
  -2  -3   1      487.99      611.04      2.39 o 
  -1  -3   1       76.17       83.46      2.15 o 
   0  -3   1      119.07      123.26      2.99 o 
   1  -3   1      358.84      393.43      3.75 o 
   2  -3   1        7.45       11.29      0.42 o 
   3  -3   1      589.25      608.40      3.01 o 
   4  -3   1        7.03        5.54      0.42 o 
   5  -3   1       85.84       75.83      1.28 o 
   6  -3   1      107.70      109.47      1.68 o 
  -6  -2   1       11.98       14.15      1.08 o 
  -5  -2   1      122.43      115.85      1.21 o 
  -4  -2   1       50.49       56.05      1.27 o 
  -3  -2   1       10.35        8.61      1.17 o 
  -2  -2   1      225.31      225.62      9.42 o 
   1  -2   1     1731.62     1622.67      3.92 o 
   2  -2   1       68.54       71.53      3.36 o 
   3  -2   1       11.06       14.33      0.49 o 
   4  -2   1      310.73      306.10      1.84 o 
   5  -2   1       96.88       92.02      3.50 o 
   6  -2   1      101.78      104.20      5.05 o 
  -6  -1   1        2.64        2.51      0.31 o 
  -5  -1   1        0.57        0.21      0.39 o 
  -4  -1   1       16.67       12.55      0.75 o 
  -3  -1   1       10.20       25.23      0.81 o 
  -2  -1   1      262.89      337.89      1.55 o 
   0  -1   1      132.00      153.38      0.83 o 
   1  -1   1       28.41       25.96      0.40 o 
   2  -1   1      305.54      300.99      2.88 o 
   3  -1   1       39.66       33.47      0.67 o 
   4  -1   1        8.71        8.35      1.02 o 
   5  -1   1      412.87      377.13      3.31 o 
   6  -1   1       65.82       62.17      2.32 o 
   7  -1   1       29.07       35.67      0.67 o 
  -7   0   1       12.41       12.81      0.47 o 
  -6   0   1      219.57      208.84      1.79 o 
  -5   0   1       57.24       54.89      1.06 o 
  -4   0   1        6.52        9.55      0.52 o 
  -3   0   1       65.20       65.59      1.26 o 
  -2   0   1     2090.46     1902.62      4.89 o 
  -1   0   1      780.27      900.62      6.74 o 
   1   0   1        4.91        7.00      0.15 o 
   2   0   1      500.57      522.76      6.55 o 
   3   0   1      296.51      312.34      4.39 o 
   4   0   1      139.98      137.80      3.24 o 
   5   0   1       22.11       21.00      0.59 o 
   6   0   1      112.22      119.28      2.12 o 
  -7   1   1        4.38        6.65      0.40 o 
  -6   1   1       19.45       15.99      0.84 o 
  -5   1   1      193.53      174.83      1.79 o 
  -4   1   1      172.45      172.32      2.02 o 
  -3   1   1     1249.24     1348.78      5.63 o 
  -2   1   1     1129.52     1187.54      3.15 o 
  -1   1   1       90.34       76.94      2.84 o 
   0   1   1       49.55       57.10      0.56 o 
   1   1   1      600.78      637.05      1.67 o 
   2   1   1      330.60      349.33      1.45 o 
   3   1   1        6.58        9.22      1.15 o 
   4   1   1      314.60      312.79      7.32 o 
   5   1   1      110.57      111.55      3.79 o 
   6   1   1       32.99       37.61      0.77 o 
  -7   2   1       85.64       98.02      1.04 o 
  -6   2   1       10.20       12.45      0.77 o 
  -5   2   1       14.53       13.93      0.63 o 
  -4   2   1        8.78       11.43      0.45 o 
  -3   2   1      116.31       97.31      1.10 o 
  -2   2   1       33.77       33.90      0.49 o 
  -1   2   1     1329.35     1308.80      3.79 o 
   1   2   1      538.60      584.81     10.73 o 
   2   2   1       74.48       73.54      0.65 o 
   3   2   1       13.80       17.59      1.15 o 
   4   2   1       33.26       36.72      0.84 o 
   5   2   1      125.07      131.27      2.74 o 
   6   2   1      150.95      158.80      2.26 o 
  -6   3   1       17.52       18.07      0.83 o 
  -5   3   1      421.54      379.75      3.94 o 
  -4   3   1       14.92       22.57      0.56 o 
  -3   3   1       95.91      110.34      2.52 o 
  -2   3   1     1136.54     1171.11     16.27 o 
  -1   3   1      458.69      490.79      1.92 o 
   0   3   1       45.18       37.72      0.53 o 
   1   3   1      173.62      170.29      6.56 o 
   2   3   1        8.96       15.28      0.57 o 
   3   3   1       15.24       11.21      0.47 o 
   4   3   1      182.14      192.37      1.73 o 
   5   3   1       98.85      103.72      5.33 o 
   6   3   1       96.84       99.28      1.79 o 
  -6   4   1        0.36        1.06      0.41 o 
  -5   4   1       73.95       71.01      1.17 o 
  -4   4   1      321.82      295.27      3.25 o 
  -3   4   1       14.99       12.97      0.51 o 
  -2   4   1       37.50       35.04      0.73 o 
  -1   4   1     1093.65     1082.44     11.84 o 
   0   4   1       47.17       48.53      0.79 o 
   1   4   1      181.18      200.88      2.04 o 
   2   4   1        5.45        5.67      0.51 o 
   3   4   1       17.38       16.79      0.68 o 
   4   4   1      126.03      123.05      4.77 o 
   5   4   1       13.03       11.01      1.39 o 
   6   4   1        0.84        0.81      0.49 o 
  -5   5   1        0.79        0.74      0.39 o 
  -4   5   1       96.20       96.69      1.87 o 
  -3   5   1      316.38      315.78     23.49 o 
  -2   5   1      271.53      274.66      3.00 o 
  -1   5   1        8.04        8.44      0.76 o 
   0   5   1      122.02      118.11      5.21 o 
   1   5   1       92.72       88.75      1.63 o 
   2   5   1       11.07       13.20      0.82 o 
   3   5   1       97.68       92.09      1.82 o 
   4   5   1       55.65       50.13      1.49 o 
   5   5   1        8.27        8.57      0.52 o 
   6   5   1        0.65        1.58      0.37 o 
  -5   6   1       42.17       51.19      1.00 o 
  -4   6   1      187.50      180.87      2.51 o 
  -3   6   1      119.69      109.23      2.13 o 
  -2   6   1      100.77       94.55      1.97 o 
  -1   6   1       58.16       59.27      1.06 o 
   0   6   1        8.60       11.61      1.27 o 
   1   6   1      149.42      163.17      2.46 o 
   2   6   1       11.12       11.23      0.83 o 
   3   6   1       61.81       53.25      1.44 o 
   4   6   1       15.16       14.62      0.73 o 
   5   6   1       38.86       41.36      1.24 o 
  -4   7   1      298.85      312.66      2.72 o 
  -3   7   1       61.93       70.99      1.67 o 
  -2   7   1       50.17       49.06      1.51 o 
  -1   7   1      135.59      136.08      4.19 o 
   0   7   1       33.10       28.75      0.87 o 
   1   7   1        0.02       -0.71      0.71 o 
   2   7   1        9.88       10.63      0.53 o 
   3   7   1       10.31       10.55      0.56 o 
   4   7   1       22.91       20.73      0.58 o 
   5   7   1        3.29        3.52      0.30 o 
  -3   8   1        0.52        0.52      0.46 o 
  -2   8   1       82.90       83.66      1.72 o 
  -1   8   1       18.75       19.62      0.72 o 
   0   8   1       75.98       81.99      1.81 o 
   1   8   1        1.10        2.27      0.74 o 
   2   8   1        2.86        3.25      0.61 o 
   3   8   1       67.36       70.00      0.88 o 
   4   8   1       18.33       17.89      1.47 o 
  -1   9   1       13.10       18.79      0.65 o 
   0   9   1        2.26        2.00      0.53 o 
   1   9   1        1.37        2.45      0.45 o 
   2   9   1        5.45        6.25      0.47 o 
  -1  -9   2       19.58       20.03      0.66 o 
   0  -9   2        6.10        7.81      0.54 o 
  -3  -8   2      301.87      287.35      2.42 o 
  -2  -8   2       42.18       39.37      1.03 o 
  -1  -8   2        0.32        0.65      0.56 o 
   0  -8   2      148.41      145.68      2.27 o 
   1  -8   2        1.02        1.22      0.42 o 
   2  -8   2        2.03        1.63      0.35 o 
   3  -8   2        2.45        1.37      0.47 o 
  -4  -7   2       16.81       19.41      1.15 o 
  -3  -7   2        7.57        5.95      0.67 o 
  -2  -7   2       13.51       10.70      0.57 o 
  -1  -7   2       90.92       93.63      1.91 o 
   0  -7   2        2.96        2.30      0.47 o 
   1  -7   2      104.50      101.88      3.27 o 
   2  -7   2      214.17      214.87      1.86 o 
   3  -7   2        0.38        0.43      0.52 o 
   4  -7   2        7.97        7.86      0.57 o 
  -5  -6   2        1.73        2.09      0.28 o 
  -4  -6   2       38.34       38.54      1.36 o 
  -3  -6   2      237.99      232.88      3.06 o 
  -2  -6   2      280.14      279.98      4.10 o 
  -1  -6   2      131.60      144.94      2.32 o 
   0  -6   2        0.72        1.97      1.04 o 
   1  -6   2      118.17      116.38      4.86 o 
   2  -6   2        2.86        3.87      0.59 o 
   3  -6   2       86.35       82.08      1.87 o 
   4  -6   2        1.33        1.73      0.64 o 
   5  -6   2       30.85       36.56      0.92 o 
  -6  -5   2        0.06        0.72      0.33 o 
  -5  -5   2       55.72       58.41      1.19 o 
  -4  -5   2       20.91       23.10      0.84 o 
  -3  -5   2       68.76       73.71      1.78 o 
  -2  -5   2     1305.22     1450.58      4.66 o 
  -1  -5   2       12.83       12.57      0.78 o 
   0  -5   2      143.46      155.71      1.51 o 
   1  -5   2      235.20      240.62      5.88 o 
   2  -5   2        0.84        1.34      0.39 o 
   3  -5   2        8.11        6.69      0.78 o 
   4  -5   2      120.00      114.18      1.48 o 
   5  -5   2        3.59        3.06      0.41 o 
  -6  -4   2       81.53       82.86      1.46 o 
  -5  -4   2        0.26        0.21      0.37 o 
  -4  -4   2      692.91      668.24     25.56 o 
  -3  -4   2       36.01       35.26      1.05 o 
  -2  -4   2       37.17       36.35      1.40 o 
  -1  -4   2      276.07      345.41      3.03 o 
   0  -4   2      109.45      133.65      2.93 o 
   1  -4   2        5.29        4.03      0.42 o 
   2  -4   2      239.41      258.48      2.85 o 
   3  -4   2        9.54       10.33      0.45 o 
   4  -4   2       12.28       10.07      0.76 o 
   5  -4   2       44.43       41.39      1.31 o 
   6  -4   2       72.56       84.36      2.16 o 
  -6  -3   2      170.15      161.99      2.25 o 
  -5  -3   2        3.79        5.99      0.48 o 
  -4  -3   2       76.67      103.02      1.21 o 
  -3  -3   2      546.07      596.42      3.98 o 
  -2  -3   2      928.33     1051.69      6.36 o 
  -1  -3   2      144.59      173.58      2.07 o 
   0  -3   2      429.84      439.45      3.69 o 
   1  -3   2       84.91       82.85      0.91 o 
   2  -3   2       74.38       85.45      0.90 o 
   3  -3   2       92.05      100.85      1.29 o 
   4  -3   2       17.73       15.40      0.67 o 
   5  -3   2        4.05        5.79      1.18 o 
   6  -3   2       65.57       78.61      1.46 o 
  -6  -2   2       94.61       93.77      4.04 o 
  -5  -2   2      147.17      129.38      1.53 o 
  -4  -2   2      132.31      124.51      4.77 o 
  -3  -2   2        0.07        2.78      0.55 o 
  -2  -2   2       33.48       27.69      0.56 o 
  -1  -2   2     1283.09     1271.26      4.87 o 
   0  -2   2      816.63      863.46     17.70 o 
   1  -2   2      252.91      263.07      1.42 o 
   2  -2   2        6.97        7.17      0.31 o 
   3  -2   2        5.24        4.88      0.29 o 
   4  -2   2      324.29      315.16      3.03 o 
   5  -2   2       57.38       50.07      2.40 o 
   6  -2   2        1.47        1.41      0.37 o 
  -6  -1   2      171.18      178.57      1.60 o 
  -5  -1   2      111.63      108.77      1.45 o 
  -4  -1   2      181.11      220.18      2.79 o 
  -3  -1   2     2817.54     3172.48     28.92 o 
  -2  -1   2       34.82       39.08      0.97 o 
  -1  -1   2      999.24     1023.13     14.56 o 
   0  -1   2      248.08      252.14     13.59 o 
   1  -1   2      369.85      418.32      3.61 o 
   2  -1   2      215.74      219.64      1.24 o 
   3  -1   2       55.43       56.54      0.71 o 
   4  -1   2       45.16       44.27      1.17 o 
   5  -1   2      182.50      179.11      2.41 o 
   6  -1   2       66.93       64.76      1.04 o 
  -7   0   2       25.86       27.12      0.63 o 
  -6   0   2      162.00      153.52      1.52 o 
  -5   0   2      447.46      397.49     11.60 o 
  -4   0   2        6.83       17.65      0.88 o 
  -3   0   2      178.56      191.07      5.65 o 
  -2   0   2      750.89      775.62      2.27 o 
  -1   0   2      152.38      173.96      1.05 o 
   0   0   2      485.23      488.50      2.80 o 
   1   0   2     1511.31     1624.08      2.89 o 
   2   0   2      187.15      200.96      2.95 o 
   3   0   2      497.71      536.60     10.61 o 
   4   0   2        2.86        3.44      0.72 o 
   5   0   2       66.93       73.12      4.41 o 
   6   0   2      143.02      154.36      6.30 o 
  -7   1   2       29.66       36.24      0.71 o 
  -6   1   2       27.20       26.17      0.68 o 
  -5   1   2       16.96       12.68      0.58 o 
  -4   1   2      577.94      630.58     13.75 o 
  -3   1   2       76.37       78.24      3.60 o 
  -2   1   2       65.71       58.96      0.68 o 
   0   1   2        0.86        1.65      0.12 o 
   1   1   2      380.45      368.75      0.93 o 
   2   1   2      186.23      184.11      1.05 o 
   3   1   2        3.39        5.74      0.32 o 
   4   1   2      123.45      116.85      3.80 o 
   5   1   2        2.50        3.19      0.40 o 
   6   1   2        2.71        4.85      0.89 o 
  -6   2   2      385.57      356.15      3.28 o 
  -5   2   2      289.78      240.23      2.78 o 
  -4   2   2       25.57       21.40      1.22 o 
  -3   2   2      314.78      318.90      2.98 o 
  -2   2   2      440.53      443.17      2.42 o 
  -1   2   2        0.31        1.95      0.16 o 
   1   2   2      144.95      155.39      1.20 o 
   2   2   2      322.46      326.21      1.39 o 
   3   2   2      285.50      312.64     10.76 o 
   4   2   2       42.71       44.04      0.86 o 
   5   2   2      475.48      454.49      4.23 o 
   6   2   2      261.89      283.92      8.68 o 
  -6   3   2        1.01        2.59      0.48 o 
  -5   3   2      305.97      323.35     11.04 o 
  -4   3   2      416.70      424.51     15.29 o 
  -3   3   2       65.36       70.61      2.87 o 
  -2   3   2     1381.25     1410.98      5.81 o 
  -1   3   2       67.59       60.12      5.30 o 
   0   3   2       94.46       95.44      1.56 o 
   1   3   2      304.66      272.78      1.96 o 
   2   3   2       23.64       22.91      0.62 o 
   3   3   2      197.38      195.68      1.97 o 
   4   3   2       20.91       20.62      1.30 o 
   5   3   2      317.60      311.95      3.46 o 
   6   3   2       86.17       97.91      4.05 o 
  -6   4   2      117.87      142.70      1.71 o 
  -5   4   2        8.56        9.01      0.50 o 
  -4   4   2        5.25        5.50      1.27 o 
  -3   4   2      139.79      132.02      2.36 o 
  -2   4   2        0.37        0.84      0.91 o 
  -1   4   2      312.53      278.35      4.13 o 
   0   4   2      287.96      268.47      2.96 o 
   1   4   2        9.77        8.05      0.50 o 
   2   4   2      771.67      804.47      4.08 o 
   3   4   2       15.09       13.63      0.92 o 
   4   4   2        3.94        3.04      0.67 o 
   5   4   2      219.28      210.47      5.82 o 
   6   4   2      320.38      349.05      2.97 o 
  -5   5   2      381.33      386.01      2.19 o 
  -4   5   2       55.30       53.72      3.65 o 
  -3   5   2       50.26       47.34      1.44 o 
  -2   5   2      348.89      331.63      3.22 o 
  -1   5   2        3.02        3.85      0.44 o 
   0   5   2      210.78      212.10     17.07 o 
   1   5   2       99.00       89.67      1.56 o 
   2   5   2       14.28       13.82      0.47 o 
   3   5   2      113.54      100.39      2.18 o 
   4   5   2      129.38      121.96      2.16 o 
   5   5   2      165.91      163.51      2.28 o 
   6   5   2      327.37      342.92      2.54 o 
  -5   6   2        1.14        3.40      0.49 o 
  -4   6   2      173.76      178.24      2.39 o 
  -3   6   2        2.68        2.91      0.69 o 
  -2   6   2        0.99        2.97      0.97 o 
  -1   6   2      535.71      532.26      3.01 o 
   0   6   2       18.29       17.62      0.65 o 
   1   6   2      370.64      372.99      8.22 o 
   2   6   2      138.44      128.03      1.51 o 
   3   6   2      133.26      119.77      2.09 o 
   4   6   2      277.79      244.97      2.93 o 
   5   6   2       56.10       53.62      0.88 o 
  -4   7   2        0.14        0.35      0.51 o 
  -3   7   2      131.00      122.32      2.12 o 
  -2   7   2       16.09       14.72      0.95 o 
  -1   7   2       54.47       53.45      1.08 o 
   0   7   2       83.17       81.91      1.82 o 
   1   7   2        1.44        1.38      0.72 o 
   2   7   2      162.16      150.45      4.75 o 
   3   7   2       16.10       14.99      0.85 o 
   4   7   2      140.29      124.81      1.28 o 
   5   7   2      208.98      210.41      2.98 o 
  -3   8   2       90.52       90.53      1.50 o 
  -2   8   2      117.72      124.60      2.08 o 
  -1   8   2       17.39       19.25      0.70 o 
   0   8   2        2.20        2.47      0.49 o 
   1   8   2       81.07       79.52      1.13 o 
   2   8   2      170.20      168.33      9.87 o 
   3   8   2       10.63       11.57      0.46 o 
   4   8   2        6.22        6.41      0.34 o 
   0   9   2        8.23        9.55      0.63 o 
   1   9   2       25.89       27.64      0.88 o 
   2   9   2       38.65       36.29      0.82 o 
   0  -9   3       53.74       55.85      0.90 o 
  -3  -8   3       49.27       45.71      0.98 o 
  -2  -8   3        1.93        0.91      0.38 o 
  -1  -8   3        0.61        1.39      0.58 o 
   0  -8   3      101.08      102.23      1.83 o 
   1  -8   3       98.93      105.41      1.82 o 
   2  -8   3        0.14        0.48      0.37 o 
  -4  -7   3       58.17       59.91      1.25 o 
  -3  -7   3      171.74      165.09      2.29 o 
  -2  -7   3       81.61       88.98      5.96 o 
  -1  -7   3      108.03      100.82      1.95 o 
   0  -7   3       58.06       54.86      1.55 o 
   1  -7   3       16.78       17.37      0.92 o 
   2  -7   3       15.68       17.02      0.76 o 
   3  -7   3       17.29       18.94      0.85 o 
   4  -7   3       21.03       25.84      0.76 o 
  -5  -6   3       62.84       69.87      0.79 o 
  -4  -6   3      155.24      150.29      1.64 o 
  -3  -6   3      189.43      183.42      2.76 o 
  -2  -6   3       74.92       75.09      2.24 o 
  -1  -6   3      148.31      152.32      2.37 o 
   0  -6   3      112.79      107.78      2.06 o 
   1  -6   3      223.94      213.29      8.93 o 
   2  -6   3       44.95       43.63      0.94 o 
   3  -6   3      391.86      368.11      3.66 o 
   4  -6   3        7.72        7.97      0.74 o 
   5  -6   3        1.19        1.97      0.37 o 
  -6  -5   3        5.10        2.65      0.31 o 
  -5  -5   3      146.65      135.88      1.45 o 
  -4  -5   3      111.02      112.60      2.23 o 
  -3  -5   3       27.19       28.75      1.21 o 
  -2  -5   3        1.26        4.38      1.95 o 
  -1  -5   3      116.73      128.54      2.04 o 
   0  -5   3        0.17        1.75      0.78 o 
   1  -5   3      114.96      118.20      4.51 o 
   2  -5   3       26.90       25.04      0.76 o 
   3  -5   3      112.34      106.38      1.41 o 
   4  -5   3      183.35      171.14      1.78 o 
   5  -5   3        3.93        4.28      0.68 o 
  -6  -4   3       28.18       35.13      0.92 o 
  -5  -4   3       51.68       44.61      0.98 o 
  -4  -4   3       32.99       33.11      1.37 o 
  -3  -4   3      105.24      103.95      2.05 o 
  -2  -4   3       89.07       92.25      6.92 o 
  -1  -4   3       22.58       19.95      0.90 o 
   0  -4   3      976.00      967.01      4.15 o 
   1  -4   3        0.18        1.58      1.17 o 
   2  -4   3      219.60      223.23      2.69 o 
   3  -4   3       97.11       92.55      1.36 o 
   4  -4   3       57.78       54.45      0.92 o 
   5  -4   3      164.76      159.79      2.35 o 
   6  -4   3       24.75       31.89      0.83 o 
  -6  -3   3        0.11        1.02      0.46 o 
  -5  -3   3        4.75        5.01      0.52 o 
  -4  -3   3       89.93      115.92      1.32 o 
  -3  -3   3       54.00       76.32      1.59 o 
  -2  -3   3      731.14      782.18     11.50 o 
  -1  -3   3       79.70       81.03      1.36 o 
   0  -3   3      193.15      200.12      2.63 o 
   1  -3   3      182.85      213.10      7.61 o 
   2  -3   3        3.53        4.60      0.28 o 
   3  -3   3      567.53      573.03      2.46 o 
   4  -3   3      459.62      409.26      2.83 o 
   5  -3   3        5.43        5.05      0.51 o 
   6  -3   3      528.72      526.27      3.49 o 
  -6  -2   3      183.14      181.46      1.94 o 
  -5  -2   3       34.74       25.67      1.93 o 
  -4  -2   3      239.13      272.75      2.12 o 
  -3  -2   3      164.79      153.84      2.08 o 
  -2  -2   3       35.25       35.93      1.83 o 
  -1  -2   3      493.33      496.45      6.63 o 
   0  -2   3      528.99      510.16      6.33 o 
   1  -2   3       12.22       10.52      0.27 o 
   2  -2   3     1018.00     1052.51      3.29 o 
   3  -2   3        0.18        8.57      4.80 o 
   4  -2   3      558.03      535.71      3.55 o 
   5  -2   3       34.84       31.69      0.88 o 
   6  -2   3      210.51      214.19      1.76 o 
  -6  -1   3       81.13       78.55      2.84 o 
  -5  -1   3        0.54        0.89      0.31 o 
  -4  -1   3        2.12        0.71      0.63 o 
  -3  -1   3      210.50      215.22     15.88 o 
  -2  -1   3      217.32      209.14      1.93 o 
  -1  -1   3        6.58        4.40      0.17 o 
   0  -1   3      539.41      566.51      6.40 o 
   1  -1   3       93.49      103.60      0.66 o 
   2  -1   3      409.97      408.62      1.79 o 
   3  -1   3      409.35      438.01      3.69 o 
   4  -1   3        1.04        0.93      0.49 o 
   5  -1   3      312.97      288.27     10.13 o 
   6  -1   3      217.44      222.08      3.35 o 
  -7   0   3       28.95       33.91      0.68 o 
  -6   0   3      189.17      160.24      4.40 o 
  -5   0   3        1.61        3.14      0.61 o 
  -4   0   3       11.37       10.80      0.70 o 
  -3   0   3        0.35        1.29      0.49 o 
  -2   0   3        4.60        9.11      3.82 o 
  -1   0   3     1670.24     1694.91     14.43 o 
   0   0   3      201.15      206.36      1.04 o 
   1   0   3      896.56      908.32      2.97 o 
   2   0   3       69.03       60.36      0.67 o 
   3   0   3        1.28        3.49      1.26 o 
   4   0   3      551.75      597.84     21.94 o 
   5   0   3      664.34      653.54     19.70 o 
   6   0   3       30.12       31.67      2.47 o 
  -7   1   3      129.15      129.47      1.24 o 
  -6   1   3       68.84       60.40      1.39 o 
  -5   1   3       18.82       16.91      0.62 o 
  -4   1   3       10.65        8.14      0.57 o 
  -3   1   3      424.81      433.98      6.36 o 
  -2   1   3        1.93        3.65      0.26 o 
  -1   1   3      400.91      410.58      1.41 o 
   0   1   3      498.05      510.49      1.78 o 
   1   1   3       64.89       63.59      0.88 o 
   2   1   3      891.03      932.65      1.99 o 
   3   1   3      174.26      189.60      2.04 o 
   4   1   3      645.80      698.69      4.15 o 
   5   1   3     1988.86     1846.87     10.31 o 
   6   1   3        1.00        0.73      0.56 o 
  -6   2   3       27.90       27.84      1.01 o 
  -5   2   3       19.44       19.18      1.10 o 
  -4   2   3       26.02       24.43      0.99 o 
  -3   2   3       11.90       12.36      0.76 o 
  -2   2   3      496.67      488.78      4.73 o 
  -1   2   3       57.34       52.84      1.13 o 
   0   2   3      160.34      143.61      0.87 o 
   1   2   3      401.61      377.30      1.88 o 
   2   2   3      219.85      237.60      3.23 o 
   3   2   3      509.13      550.26      3.43 o 
   4   2   3        1.61        2.14      0.61 o 
   5   2   3      238.86      225.89      2.98 o 
   6   2   3        0.69        1.72      0.38 o 
  -6   3   3        0.31        1.31      0.44 o 
  -5   3   3        5.44        3.59      0.49 o 
  -4   3   3       96.04      101.58      5.14 o 
  -3   3   3        7.15       10.34      0.87 o 
  -2   3   3       78.80       78.01      7.52 o 
  -1   3   3      241.58      237.38      1.44 o 
   0   3   3       21.11       20.41      0.45 o 
   1   3   3      379.30      348.73      2.18 o 
   2   3   3       46.03       42.17      0.82 o 
   3   3   3       41.63       52.95      1.13 o 
   4   3   3     1559.16     1499.22      4.88 o 
   5   3   3      341.47      330.65      3.54 o 
   6   3   3      157.63      169.58      1.47 o 
  -6   4   3       19.98       20.56      0.66 o 
  -5   4   3        8.77        6.36      0.71 o 
  -4   4   3        2.47        3.22      0.40 o 
  -3   4   3       48.90       48.67      1.70 o 
  -2   4   3        7.34        8.82      1.55 o 
  -1   4   3       38.58       46.45      0.77 o 
   0   4   3      142.87      126.16      1.58 o 
   1   4   3      365.69      349.52      2.61 o 
   2   4   3        5.51        9.46      0.54 o 
   3   4   3       16.62       20.84      1.01 o 
   4   4   3      375.77      347.86      3.45 o 
   5   4   3      209.12      201.35      6.17 o 
   6   4   3      128.29      134.60      2.48 o 
  -5   5   3      113.90      124.86      1.71 o 
  -4   5   3        2.71        3.71      0.64 o 
  -3   5   3       30.08       29.37      0.81 o 
  -2   5   3      178.99      178.25      1.68 o 
  -1   5   3       46.92       44.66      0.90 o 
   0   5   3       76.37       67.02      1.33 o 
   1   5   3      372.09      337.75      2.91 o 
   2   5   3       80.71       81.51      0.95 o 
   3   5   3      811.27      763.67     15.95 o 
   4   5   3      505.47      441.16      3.97 o 
   5   5   3       17.18       17.86      1.04 o 
   6   5   3       99.39      114.85      1.41 o 
  -4   6   3        0.84        1.28      0.58 o 
  -3   6   3        5.87        6.04      1.20 o 
  -2   6   3        0.17        0.53      0.46 o 
  -1   6   3       84.82       80.21      1.27 o 
   0   6   3        2.33        9.07      4.40 o 
   1   6   3        1.18        1.74      0.51 o 
   2   6   3       14.71       15.34      0.65 o 
   3   6   3        0.45        0.70      0.42 o 
   4   6   3       15.22       14.80      0.92 o 
   5   6   3       21.86       18.00      0.55 o 
  -4   7   3        0.43        0.47      0.51 o 
  -3   7   3       95.57       98.58      1.85 o 
  -2   7   3       17.35       16.54      0.69 o 
  -1   7   3        6.18        6.10      0.44 o 
   0   7   3       80.20       72.05      1.27 o 
   1   7   3       26.97       25.49      1.15 o 
   2   7   3        9.21        9.32      0.70 o 
   3   7   3      224.78      199.42      2.55 o 
   4   7   3       16.41       15.41      1.08 o 
   5   7   3        9.82       12.52      0.36 o 
  -3   8   3       24.93       30.20      0.93 o 
  -2   8   3        2.58        3.40      0.63 o 
  -1   8   3        7.64        7.25      0.50 o 
   0   8   3       22.58       20.19      1.12 o 
   1   8   3       27.30       28.30      1.36 o 
   2   8   3        0.29        0.67      0.39 o 
   3   8   3       61.39       58.13      0.81 o 
   4   8   3       58.40       55.30      0.91 o 
   0   9   3       19.80       22.67      0.78 o 
   1   9   3        6.88        6.06      0.51 o 
   2   9   3      349.06      332.99      2.22 o 
  -3  -8   4       44.03       39.46      0.85 o 
  -2  -8   4       24.34       26.07      0.91 o 
  -1  -8   4       34.81       37.41      1.03 o 
   0  -8   4        5.27        4.85      0.60 o 
   1  -8   4        6.03        3.82      0.59 o 
   2  -8   4      150.77      158.58      1.57 o 
  -4  -7   4       41.89       42.63      0.98 o 
  -3  -7   4       20.91       22.68      1.05 o 
  -2  -7   4        5.34        4.90      0.67 o 
  -1  -7   4       19.68       21.00      1.07 o 
   0  -7   4       12.12       11.13      0.97 o 
   1  -7   4       17.44       15.05      0.96 o 
   2  -7   4      280.98      275.30      3.44 o 
   3  -7   4      130.29      139.00      1.75 o 
  -5  -6   4       15.36       16.20      0.65 o 
  -4  -6   4        1.59        0.94      0.66 o 
  -3  -6   4       24.62       28.21      1.25 o 
  -2  -6   4        0.72        0.69      0.55 o 
  -1  -6   4       78.47       81.47      1.80 o 
   0  -6   4        0.69        1.58      0.72 o 
   1  -6   4       35.46       35.35      0.86 o 
   2  -6   4        0.48        1.44      0.42 o 
   3  -6   4       65.65       65.55      1.01 o 
   4  -6   4        4.41        5.16      0.64 o 
  -5  -5   4       84.81       87.33      1.06 o 
  -4  -5   4       41.19       42.36      0.80 o 
  -3  -5   4        3.95        4.38      0.73 o 
  -2  -5   4       32.88       37.11      1.00 o 
  -1  -5   4       58.66       58.78      1.43 o 
   0  -5   4        3.32        4.17      0.73 o 
   1  -5   4      228.09      228.05      4.03 o 
   2  -5   4       31.55       27.50      0.66 o 
   3  -5   4      189.64      183.10      1.72 o 
   4  -5   4        5.92        6.41      0.74 o 
   5  -5   4      283.61      287.83      2.77 o 
  -6  -4   4        0.65        1.48      0.35 o 
  -5  -4   4        6.30        5.87      0.51 o 
  -4  -4   4        3.18        4.67      0.62 o 
  -3  -4   4       15.41       17.20      1.04 o 
  -2  -4   4       70.49       74.09      1.69 o 
  -1  -4   4       10.28        7.83      0.75 o 
   0  -4   4       85.49       98.14      1.75 o 
   1  -4   4       77.77       78.73      2.16 o 
   2  -4   4       25.70       27.28      0.69 o 
   3  -4   4      517.16      467.18      5.39 o 
   4  -4   4       99.46       96.28      1.31 o 
   5  -4   4        5.18        4.73      0.63 o 
   6  -4   4       41.17       45.41      0.86 o 
  -6  -3   4        3.80        5.23      0.80 o 
  -5  -3   4      254.29      246.14      3.05 o 
  -4  -3   4       88.90       89.40      1.14 o 
  -3  -3   4       81.36       93.82      1.31 o 
  -2  -3   4      194.24      209.36      1.68 o 
  -1  -3   4       58.54       64.14      4.56 o 
   0  -3   4      171.78      162.29      3.43 o 
   1  -3   4      171.35      162.83      1.39 o 
   2  -3   4       36.05       37.96      1.14 o 
   3  -3   4      149.18      144.69      2.99 o 
   4  -3   4      539.80      491.56      5.58 o 
   5  -3   4      153.41      145.29      1.72 o 
   6  -3   4       10.17       13.33      0.63 o 
  -6  -2   4       17.61       14.80      0.51 o 
  -5  -2   4       22.43       24.06      0.87 o 
  -4  -2   4      202.33      209.58      3.10 o 
  -3  -2   4       34.08       33.10      1.10 o 
  -2  -2   4      131.26      145.83      1.84 o 
  -1  -2   4        3.00        6.17      0.33 o 
   0  -2   4       69.85       68.92      0.83 o 
   1  -2   4      242.42      271.10      1.62 o 
   2  -2   4      253.80      295.31      1.80 o 
   3  -2   4       50.82       53.60      2.53 o 
   4  -2   4      189.40      188.29      2.26 o 
   5  -2   4       19.08       18.37      0.70 o 
   6  -2   4       13.76       13.59      1.07 o 
  -6  -1   4       90.11       82.94      1.48 o 
  -5  -1   4      110.89      102.71      1.10 o 
  -4  -1   4       16.42       20.53      1.01 o 
  -3  -1   4      280.88      268.45      2.74 o 
  -2  -1   4       86.72       82.59      1.33 o 
  -1  -1   4      190.71      208.35      5.46 o 
   0  -1   4      176.57      168.41      2.87 o 
   1  -1   4      143.81      168.12      1.05 o 
   2  -1   4       14.80       15.69      0.42 o 
   3  -1   4      925.20      943.53     11.17 o 
   4  -1   4     1290.61     1283.65     13.86 o 
   5  -1   4      496.60      481.00     19.09 o 
   6  -1   4      335.66      349.29     16.33 o 
  -6   0   4        5.85        6.11      0.57 o 
  -5   0   4      198.14      188.12      3.78 o 
  -4   0   4       94.69       94.57      1.87 o 
  -3   0   4        1.61        2.04      0.32 o 
  -2   0   4      128.45      124.41      6.20 o 
  -1   0   4      232.38      245.21      1.79 o 
   0   0   4        1.57        0.77      0.16 o 
   1   0   4      202.25      199.18      1.52 o 
   2   0   4       26.69       30.84      0.82 o 
   3   0   4        9.33        8.83      0.62 o 
   4   0   4      499.37      538.27     22.54 o 
   5   0   4      143.33      154.01     13.45 o 
   6   0   4        2.94        3.33      0.64 o 
  -6   1   4      145.39      138.21      2.01 o 
  -5   1   4       19.36       19.33      1.82 o 
  -4   1   4      162.99      160.49      1.67 o 
  -3   1   4      400.02      401.14     12.36 o 
  -2   1   4        0.87        2.51      1.35 o 
  -1   1   4     1609.74     1576.77     12.02 o 
   0   1   4      136.25      136.20      5.23 o 
   1   1   4        0.58        2.40      0.28 o 
   2   1   4     1600.49     1642.88      5.61 o 
   3   1   4      648.38      741.75      4.30 o 
   4   1   4      508.92      557.02     13.03 o 
   5   1   4        5.79        5.04      0.78 o 
   6   1   4        5.67        6.42      0.65 o 
  -6   2   4       21.62       24.19      0.89 o 
  -5   2   4       95.15       90.98      1.30 o 
  -4   2   4       67.47       60.89      1.52 o 
  -3   2   4      332.69      318.24      3.09 o 
  -2   2   4      150.02      125.69      2.89 o 
  -1   2   4       28.13       38.30      0.69 o 
   0   2   4      559.23      541.76     18.63 o 
   1   2   4       13.81       16.13      0.55 o 
   2   2   4      973.91     1123.10      7.77 o 
   3   2   4      375.62      405.22      3.14 o 
   4   2   4       13.68       15.04      3.32 o 
   5   2   4      267.49      261.39      3.17 o 
   6   2   4        0.40        0.03      0.52 o 
  -6   3   4      119.14      115.37      1.65 o 
  -5   3   4       13.48       15.65      0.50 o 
  -4   3   4      239.44      237.14      3.86 o 
  -3   3   4       50.11       55.41      1.49 o 
  -2   3   4      391.21      377.77      2.91 o 
  -1   3   4      105.95       88.52      0.95 o 
   0   3   4       96.59       91.09      1.18 o 
   1   3   4        5.42        2.01      0.30 o 
   2   3   4      465.75      478.00      2.04 o 
   3   3   4      579.24      609.23      3.84 o 
   4   3   4       11.02        9.17      0.57 o 
   5   3   4      276.53      259.72      3.09 o 
   6   3   4        4.76        5.45      0.57 o 
  -6   4   4       94.03      101.35      1.18 o 
  -5   4   4       80.13       89.17      6.23 o 
  -4   4   4       53.04       56.29      1.07 o 
  -3   4   4       25.73       24.57      1.37 o 
  -2   4   4      161.83      147.85      4.07 o 
  -1   4   4      181.96      174.25      2.84 o 
   0   4   4     1161.49     1044.81      4.48 o 
   1   4   4      123.78      128.83      1.60 o 
   2   4   4      387.81      382.64      2.80 o 
   3   4   4      356.19      389.37      3.19 o 
   4   4   4       12.18       12.15      0.82 o 
   5   4   4        1.08        1.41      0.41 o 
   6   4   4       41.43       44.19      0.71 o 
  -5   5   4       21.13       18.92      1.00 o 
  -4   5   4      179.45      185.33      2.33 o 
  -3   5   4        1.38        1.85      0.59 o 
  -2   5   4      256.75      243.04      6.62 o 
  -1   5   4       17.56       15.71      1.74 o 
   0   5   4       61.16       56.06      1.27 o 
   1   5   4      475.61      439.73      3.32 o 
   2   5   4       25.46       25.89      1.02 o 
   3   5   4        1.01        1.15      0.42 o 
   4   5   4      329.10      298.17      3.23 o 
   5   5   4        6.51        6.64      0.65 o 
   6   5   4       60.79       58.89      0.91 o 
  -4   6   4       53.08       59.17      4.00 o 
  -3   6   4      150.46      147.72      2.64 o 
  -2   6   4       82.61       79.45      1.73 o 
  -1   6   4      411.13      370.30     10.66 o 
   0   6   4        1.77        3.52      0.48 o 
   1   6   4        2.24        1.22      0.51 o 
   2   6   4      188.21      170.28      2.31 o 
   3   6   4      117.70      110.45      1.45 o 
   4   6   4       61.77       57.09      1.43 o 
   5   6   4       25.71       23.58      0.59 o 
  -4   7   4        2.37        2.34      0.59 o 
  -3   7   4       13.49       12.97      1.17 o 
  -2   7   4       10.60       11.07      0.64 o 
  -1   7   4        0.74        0.05      0.42 o 
   0   7   4      244.61      231.40      3.20 o 
   1   7   4      299.23      290.13     13.58 o 
   2   7   4      160.96      146.18      1.60 o 
   3   7   4      393.10      347.66      3.28 o 
   4   7   4       50.69       43.22      0.78 o 
   5   7   4       13.67       12.88      0.35 o 
  -2   8   4       15.86       15.74      0.77 o 
  -1   8   4      143.43      164.61     11.65 o 
   0   8   4        4.97        3.97      0.48 o 
   1   8   4      341.80      316.08      3.19 o 
   2   8   4       22.51       22.25      0.69 o 
   3   8   4        1.66        1.43      0.31 o 
   4   8   4       91.46       87.20      2.75 o 
   0   9   4      152.88      160.99     15.28 o 
   1   9   4       77.25       79.57      1.27 o 
   2   9   4        8.95       12.24      0.57 o 
  -2  -8   5       40.98       45.08      0.87 o 
  -1  -8   5       46.06       44.69      0.99 o 
   0  -8   5        0.68        0.78      0.44 o 
   1  -8   5      134.58      139.14      1.69 o 
  -4  -7   5        3.09        2.72      0.51 o 
  -3  -7   5       45.38       48.27      1.27 o 
  -2  -7   5      108.13      126.93      4.53 o 
  -1  -7   5      121.88      134.43      5.26 o 
   0  -7   5      168.55      171.31      2.51 o 
   1  -7   5       10.82        9.74      0.87 o 
   2  -7   5      192.98      177.24      2.15 o 
   3  -7   5        0.61        0.05      0.48 o 
  -4  -6   5        4.14        5.20      0.73 o 
  -3  -6   5       46.68       50.34      1.57 o 
  -2  -6   5       13.37       16.19      0.72 o 
  -1  -6   5        1.09        1.82      0.76 o 
   0  -6   5      316.09      309.96      3.51 o 
   1  -6   5       13.68       13.19      0.93 o 
   2  -6   5      115.86      120.09      5.52 o 
   3  -6   5       29.56       29.81      0.69 o 
   4  -6   5       41.20       39.00      0.99 o 
  -5  -5   5       38.88       38.52      0.67 o 
  -4  -5   5       33.85       36.32      1.34 o 
  -3  -5   5      164.24      180.17      2.03 o 
  -2  -5   5        2.39        1.56      0.78 o 
  -1  -5   5      156.38      161.25      2.38 o 
   0  -5   5       62.65       65.56      1.60 o 
   1  -5   5      155.67      161.36      1.88 o 
   2  -5   5      456.53      422.27      2.83 o 
   3  -5   5      271.27      247.33      3.15 o 
   4  -5   5       43.23       40.94      1.25 o 
   5  -5   5        6.24        6.91      0.59 o 
  -5  -4   5       54.43       58.50      1.99 o 
  -4  -4   5       15.13       16.60      0.91 o 
  -3  -4   5      208.13      221.73      3.78 o 
  -2  -4   5       85.63       96.74      1.98 o 
  -1  -4   5        8.89       10.94      0.76 o 
   0  -4   5      269.81      268.59      2.99 o 
   1  -4   5      322.75      349.03      3.38 o 
   2  -4   5      111.93      102.04      1.38 o 
   3  -4   5      505.22      452.60     10.06 o 
   4  -4   5      124.51      117.47      1.54 o 
   5  -4   5       57.90       58.84      1.52 o 
  -6  -3   5       77.67       74.46      3.01 o 
  -5  -3   5       11.44       12.24      0.81 o 
  -4  -3   5      151.27      164.97      1.81 o 
  -3  -3   5       67.70       71.48      1.24 o 
  -2  -3   5      737.47      731.19      4.58 o 
  -1  -3   5      342.80      338.43      8.98 o 
   0  -3   5      226.30      240.79      4.66 o 
   1  -3   5     1618.03     1722.77     40.81 o 
   2  -3   5      113.70      112.26      1.88 o 
   3  -3   5      295.54      306.24      4.76 o 
   4  -3   5       77.62       76.19      1.11 o 
   5  -3   5        9.64        9.44      0.46 o 
   6  -3   5        8.68        7.47      0.58 o 
  -6  -2   5      102.13       99.98      3.29 o 
  -5  -2   5       77.80       74.63      2.32 o 
  -4  -2   5      195.25      208.11      2.00 o 
  -3  -2   5       17.09       15.66      0.86 o 
  -2  -2   5       78.58       72.91      1.45 o 
  -1  -2   5      278.88      256.08      2.27 o 
   0  -2   5       67.41       58.48      2.87 o 
   1  -2   5        3.96        5.25      0.21 o 
   2  -2   5      926.36      927.43     10.90 o 
   3  -2   5      488.84      443.12      3.81 o 
   4  -2   5       14.94       13.93      0.67 o 
   5  -2   5      453.15      437.47      2.94 o 
   6  -2   5        6.43        6.66      0.39 o 
  -6  -1   5        0.20        0.02      0.29 o 
  -5  -1   5       10.88       12.02      0.73 o 
  -4  -1   5      192.69      198.95      2.74 o 
  -3  -1   5      130.94      116.23      1.89 o 
  -2  -1   5      670.37      699.27      4.10 o 
  -1  -1   5      777.86      810.65      3.80 o 
   0  -1   5     1492.83     1526.23      7.62 o 
   1  -1   5      985.76      978.76      2.74 o 
   2  -1   5      546.41      562.46      3.52 o 
   3  -1   5       52.22       42.79      1.76 o 
   4  -1   5       29.91       30.04      0.82 o 
   5  -1   5       41.42       39.96      2.43 o 
   6  -1   5      108.89      116.23      9.77 o 
  -6   0   5       38.77       37.06      1.04 o 
  -5   0   5        1.74        1.70      0.35 o 
  -4   0   5        6.14        7.58      1.39 o 
  -3   0   5      386.10      359.73      3.15 o 
  -2   0   5      337.80      421.55     34.02 o 
  -1   0   5      743.78      721.29      6.45 o 
   0   0   5      749.80      744.86      1.67 o 
   1   0   5     1780.52     1758.00      9.56 o 
   2   0   5     3239.33     3315.54      8.28 o 
   3   0   5        9.48       13.71      0.74 o 
   4   0   5      140.96      138.84      2.51 o 
   5   0   5        6.07        7.88      0.88 o 
   6   0   5       11.88       11.94      0.79 o 
  -6   1   5        0.85        1.72      0.47 o 
  -5   1   5      207.78      197.36      5.67 o 
  -4   1   5        3.67        3.32      0.62 o 
  -3   1   5      489.31      473.68     11.52 o 
  -2   1   5      402.44      417.02      8.89 o 
  -1   1   5      937.94      949.76      1.64 o 
   0   1   5      707.22      644.75     13.30 o 
   1   1   5       30.21       19.27      0.43 o 
   2   1   5       10.49       19.63      0.77 o 
   3   1   5      209.22      222.40      2.53 o 
   4   1   5       78.46       83.16      2.38 o 
   5   1   5        0.79        1.71      0.67 o 
   6   1   5      186.91      176.25      2.35 o 
  -6   2   5       30.23       30.16      0.93 o 
  -5   2   5       34.13       35.50      0.68 o 
  -4   2   5        3.90        7.25      0.66 o 
  -3   2   5       38.52       43.48      1.33 o 
  -2   2   5       29.00       26.30      1.00 o 
  -1   2   5     1354.82     1385.27     39.72 o 
   0   2   5      282.16      298.09     19.40 o 
   1   2   5     2253.43     2119.64      5.10 o 
   2   2   5      234.11      248.56      1.42 o 
   3   2   5        0.24        1.87      0.42 o 
   4   2   5      657.14      669.07      5.67 o 
   5   2   5       33.35       32.74      1.18 o 
   6   2   5      136.19      136.90      2.00 o 
  -6   3   5       26.41       29.14      0.81 o 
  -5   3   5       12.68       13.39      1.08 o 
  -4   3   5        2.25        2.86      0.61 o 
  -3   3   5       79.04       79.24      1.64 o 
  -2   3   5        0.00        1.13      0.35 o 
  -1   3   5     1455.84     1393.73      5.43 o 
   0   3   5      797.20      705.28      3.44 o 
   1   3   5      233.15      237.35      1.36 o 
   2   3   5      771.31      795.05      2.76 o 
   3   3   5      222.02      240.79      2.54 o 
   4   3   5       16.99       18.49      0.76 o 
   5   3   5      242.13      221.28      2.80 o 
   6   3   5       34.96       32.87      0.99 o 
  -5   4   5        0.98        1.76      0.63 o 
  -4   4   5      121.09      123.53      6.87 o 
  -3   4   5       45.54       44.09      1.35 o 
  -2   4   5      370.04      364.55      2.97 o 
  -1   4   5      112.04       99.60      3.00 o 
   0   4   5      558.63      496.40      3.26 o 
   1   4   5      132.12      113.17      1.53 o 
   2   4   5        4.14        4.26      0.34 o 
   3   4   5      754.67      762.35      3.53 o 
   4   4   5       15.08       15.99      0.63 o 
   5   4   5        8.14        8.33      1.19 o 
   6   4   5       71.42       76.97      1.26 o 
  -5   5   5       21.52       17.01      1.00 o 
  -4   5   5       42.71       44.92      1.40 o 
  -3   5   5       45.01       48.72      2.47 o 
  -2   5   5      825.33      793.41      9.07 o 
  -1   5   5      200.05      202.18      1.79 o 
   0   5   5      434.29      459.02      4.08 o 
   1   5   5       14.57       19.58      0.97 o 
   2   5   5       74.89       75.34      1.20 o 
   3   5   5      203.04      194.23      6.54 o 
   4   5   5      129.69      110.23      2.01 o 
   5   5   5       47.68       42.94      0.82 o 
  -4   6   5        2.27        1.54      0.90 o 
  -3   6   5       98.63      103.21      3.30 o 
  -2   6   5       29.94       24.89      1.63 o 
  -1   6   5        4.65        4.72      0.65 o 
   0   6   5      528.39      475.43      4.52 o 
   1   6   5       96.27       92.12      4.46 o 
   2   6   5      195.67      180.39      1.87 o 
   3   6   5       92.09       82.53      1.40 o 
   4   6   5       23.62       20.48      0.97 o 
   5   6   5       83.75       77.79      1.06 o 
  -3   7   5       60.42       62.33      2.57 o 
  -2   7   5      294.91      295.57      7.87 o 
  -1   7   5      247.53      244.29      2.28 o 
   0   7   5       12.33       13.15      0.98 o 
   1   7   5       63.27       61.76      3.51 o 
   2   7   5       18.54       17.99      0.67 o 
   3   7   5       25.24       20.39      0.93 o 
   4   7   5      144.98      131.24      1.99 o 
  -2   8   5      117.36      128.50      1.91 o 
  -1   8   5      421.16      433.62      3.89 o 
   0   8   5        3.54        4.12      0.47 o 
   1   8   5       14.00       11.48      0.79 o 
   2   8   5       18.06       19.30      0.94 o 
   3   8   5       11.18       10.80      0.58 o 
   0   9   5        7.54        9.33      1.11 o 
   1   9   5       52.59       55.04      1.05 o 
   2   9   5       89.40       84.09      1.10 o 
  -1  -8   6      123.46      109.39      1.20 o 
   0  -8   6       40.16       38.97      0.89 o 
   1  -8   6       24.29       23.94      0.74 o 
  -3  -7   6       13.50       13.39      0.72 o 
  -2  -7   6       17.66       20.76      0.89 o 
  -1  -7   6        0.22        1.04      0.60 o 
   0  -7   6      171.77      174.58      2.38 o 
   1  -7   6      198.66      187.08      2.42 o 
   2  -7   6      108.12      103.64      1.59 o 
  -4  -6   6        0.36        0.83      0.60 o 
  -3  -6   6       18.90       22.01      1.12 o 
  -2  -6   6       90.70      100.44      2.06 o 
  -1  -6   6        6.94        8.73      0.63 o 
   0  -6   6       34.58       35.39      1.32 o 
   1  -6   6       35.65       36.33      1.32 o 
   2  -6   6      234.38      209.06      2.59 o 
   3  -6   6        9.07        9.17      0.44 o 
   4  -6   6      225.66      218.37      1.75 o 
  -5  -5   6        0.04       -0.25      0.53 o 
  -4  -5   6       29.45       29.34      1.20 o 
  -3  -5   6       36.70       35.17      1.44 o 
  -2  -5   6      381.79      403.50      4.12 o 
  -1  -5   6      189.28      211.98      2.01 o 
   0  -5   6      545.06      546.29      4.58 o 
   1  -5   6      239.06      240.52      2.89 o 
   2  -5   6      124.29      117.95      3.41 o 
   3  -5   6       19.66       18.63      0.55 o 
   4  -5   6       70.78       70.26      1.44 o 
   5  -5   6       63.21       69.86      1.05 o 
  -5  -4   6        9.69       11.18      0.50 o 
  -4  -4   6       20.06       23.15      0.76 o 
  -3  -4   6      432.71      446.53      4.36 o 
  -2  -4   6        1.78        2.47      0.92 o 
  -1  -4   6       24.56       27.61      1.04 o 
   0  -4   6      304.12      343.09      3.30 o 
   1  -4   6       70.72       65.89      1.87 o 
   2  -4   6      170.32      161.50      3.77 o 
   3  -4   6        6.09        6.80      0.55 o 
   4  -4   6      107.60       98.12      2.09 o 
   5  -4   6        8.71       16.26      0.83 o 
  -6  -3   6        0.28        0.64      0.24 o 
  -5  -3   6      118.59      123.15      1.38 o 
  -4  -3   6        9.86        9.04      0.74 o 
  -3  -3   6      181.78      177.26      2.74 o 
  -2  -3   6        6.98        4.71      0.72 o 
  -1  -3   6       82.54       66.75      1.34 o 
   0  -3   6      501.60      565.53      3.62 o 
   1  -3   6       15.06       15.90      0.67 o 
   2  -3   6       67.63       65.05      5.54 o 
   3  -3   6       49.96       45.87      0.72 o 
   4  -3   6       59.17       55.29      0.92 o 
   5  -3   6      236.55      233.99      3.14 o 
   6  -3   6        0.92        1.34      0.40 o 
  -6  -2   6        6.06        7.32      0.32 o 
  -5  -2   6       53.23       57.58      0.96 o 
  -4  -2   6      192.42      201.35      1.97 o 
  -3  -2   6       16.75       18.85      1.07 o 
  -2  -2   6      210.51      235.79      2.66 o 
  -1  -2   6        1.27        2.10      0.41 o 
   0  -2   6        3.36        5.99      0.34 o 
   1  -2   6      835.29      856.13      7.87 o 
   2  -2   6       56.94       65.08      0.94 o 
   3  -2   6      560.09      583.66      3.17 o 
   4  -2   6        3.96        4.79      0.36 o 
   5  -2   6       76.69       77.73      0.83 o 
   6  -2   6      102.98      102.06      1.57 o 
  -6  -1   6        0.33        0.35      0.26 o 
  -5  -1   6        1.44        1.11      0.50 o 
  -4  -1   6      118.02      112.25      2.97 o 
  -3  -1   6        5.74        4.38      0.72 o 
  -2  -1   6      786.56      748.07      4.50 o 
  -1  -1   6     1001.60      985.52      4.59 o 
   0  -1   6       11.51       12.75      0.34 o 
   1  -1   6      584.33      610.49      2.38 o 
   2  -1   6       24.21       22.04      0.74 o 
   3  -1   6        6.46        5.56      0.96 o 
   4  -1   6       92.97       98.29      3.13 o 
   5  -1   6       17.75       18.67      0.55 o 
   6  -1   6        3.99        4.68      0.58 o 
  -6   0   6        0.90        0.63      0.32 o 
  -5   0   6       24.66       22.30      0.95 o 
  -4   0   6      685.62      631.17      3.34 o 
  -3   0   6        1.41        2.03      0.53 o 
  -2   0   6       68.51       75.68      1.42 o 
  -1   0   6      119.68      148.39      1.71 o 
   0   0   6        8.43       13.96      0.29 o 
   1   0   6       24.40       24.32      0.68 o 
   2   0   6      218.12      215.20      3.35 o 
   3   0   6       51.19       45.17      1.24 o 
   4   0   6       40.58       43.07      3.27 o 
   5   0   6      323.53      313.29      3.75 o 
   6   0   6       22.18       21.04      0.92 o 
  -6   1   6       91.46       93.53      1.00 o 
  -5   1   6        1.16        2.19      0.55 o 
  -4   1   6       30.67       33.30      1.17 o 
  -3   1   6      602.02      605.41     31.66 o 
  -2   1   6      529.63      558.87      9.61 o 
  -1   1   6     1175.78     1215.60      5.02 o 
   0   1   6       24.66       23.91      0.51 o 
   1   1   6       15.27       14.79      0.34 o 
   2   1   6      259.98      284.25      1.85 o 
   3   1   6       71.33       71.85      1.55 o 
   4   1   6      124.14      126.06      2.12 o 
   5   1   6        3.04        2.12      0.72 o 
   6   1   6      202.91      195.79      2.38 o 
  -6   2   6        1.97        2.53      0.43 o 
  -5   2   6      214.38      211.94      2.50 o 
  -4   2   6      132.57      122.19      2.18 o 
  -3   2   6        3.38        3.63      0.56 o 
  -2   2   6      195.54      204.55      3.39 o 
  -1   2   6       31.83       27.50      0.43 o 
   0   2   6        4.02        3.11      0.27 o 
   1   2   6      204.51      206.05      4.96 o 
   2   2   6      424.16      457.09      2.44 o 
   3   2   6       19.42       20.40      0.90 o 
   4   2   6      209.34      212.39      5.11 o 
   5   2   6        7.69        6.81      0.49 o 
   6   2   6        4.37        5.91      0.62 o 
  -6   3   6        0.53        0.15      0.39 o 
  -5   3   6      140.84      146.31      1.57 o 
  -4   3   6      298.80      294.72     14.03 o 
  -3   3   6     1032.24      925.20      5.68 o 
  -2   3   6      706.81      723.96     32.24 o 
  -1   3   6       96.48       88.79      1.09 o 
   0   3   6       53.19       60.52      1.12 o 
   1   3   6       36.75       41.94      0.80 o 
   2   3   6       16.00       14.63      0.38 o 
   3   3   6       54.91       54.05      1.10 o 
   4   3   6       38.24       33.95      0.59 o 
   5   3   6       28.13       29.61      1.08 o 
   6   3   6       98.20      103.60      1.58 o 
  -5   4   6        8.75       11.16      0.46 o 
  -4   4   6       88.54       87.05      1.97 o 
  -3   4   6     1152.60     1068.96      6.50 o 
  -2   4   6       22.63       17.44      0.88 o 
  -1   4   6       16.91       16.89      0.59 o 
   0   4   6       31.95       39.47      1.03 o 
   1   4   6      198.72      206.27      9.57 o 
   2   4   6        6.40        7.59      0.55 o 
   3   4   6       12.07        9.87      0.67 o 
   4   4   6       55.26       48.51      1.66 o 
   5   4   6       12.19       11.04      0.69 o 
   6   4   6       54.41       56.24      1.03 o 
  -5   5   6       29.17       27.60      1.12 o 
  -4   5   6      105.87      111.73      2.12 o 
  -3   5   6      160.62      154.07      2.57 o 
  -2   5   6       16.52       17.25      0.96 o 
  -1   5   6       34.87       36.26      0.63 o 
   0   5   6        0.65        0.57      0.78 o 
   1   5   6        0.32        1.13      0.65 o 
   2   5   6       94.38       93.75      1.36 o 
   3   5   6       29.05       27.66      0.79 o 
   4   5   6        5.57        4.26      0.45 o 
   5   5   6       85.55       85.10      1.10 o 
  -4   6   6      144.82      145.99      2.56 o 
  -3   6   6      194.88      201.46      3.34 o 
  -2   6   6      336.74      342.85      3.42 o 
  -1   6   6        4.03        4.23      0.54 o 
   0   6   6      244.90      223.36      3.18 o 
   1   6   6       65.26       65.88      1.17 o 
   2   6   6       36.77       33.87      0.89 o 
   3   6   6      215.87      197.22      1.89 o 
   4   6   6        0.80        1.16      0.33 o 
   5   6   6       26.95       28.76      1.46 o 
  -3   7   6        2.94        2.40      0.71 o 
  -2   7   6      392.77      387.90      4.20 o 
  -1   7   6        0.41       -0.68      0.71 o 
   0   7   6        7.18        7.50      0.95 o 
   1   7   6        0.60        1.65      1.10 o 
   2   7   6        3.32        2.84      0.44 o 
   3   7   6       11.35       10.61      0.75 o 
   4   7   6       29.80       28.49      0.96 o 
  -2   8   6        0.37        0.42      0.68 o 
  -1   8   6       17.56       18.60      1.04 o 
   0   8   6       12.77       15.98      1.06 o 
   1   8   6        1.33        1.08      0.52 o 
   2   8   6      235.96      233.46      5.01 o 
   3   8   6        0.21        1.96      0.42 o 
   0   9   6        1.96        1.94      0.45 o 
   1   9   6        4.09        4.36      0.47 o 
  -3  -7   7        1.71        1.91      0.44 o 
  -2  -7   7       29.26       28.19      0.91 o 
  -1  -7   7      173.34      184.74      2.03 o 
   0  -7   7        3.95        4.82      0.63 o 
   1  -7   7        7.14        9.63      0.69 o 
   2  -7   7       16.10       17.54      0.74 o 
  -4  -6   7      133.38      138.40      1.68 o 
  -3  -6   7      122.21      126.86      2.03 o 
  -2  -6   7      273.88      310.93      3.26 o 
  -1  -6   7       58.47       64.17      1.11 o 
   0  -6   7       32.75       34.65      1.34 o 
   1  -6   7      128.80      120.46      2.10 o 
   2  -6   7        1.06        0.96      0.54 o 
   3  -6   7       27.84       25.13      0.84 o 
  -5  -5   7       83.07       73.61      1.03 o 
  -4  -5   7       24.37       24.36      1.05 o 
  -3  -5   7       18.49       21.75      1.19 o 
  -2  -5   7       60.72       71.37      1.86 o 
  -1  -5   7       13.23       15.60      2.72 o 
   0  -5   7       27.38       24.78      1.11 o 
   1  -5   7       21.77       21.09      0.81 o 
   2  -5   7       18.30       15.20      1.08 o 
   3  -5   7       19.99       18.37      0.53 o 
   4  -5   7       19.49       19.15      0.74 o 
  -5  -4   7      478.55      505.83      3.19 o 
  -4  -4   7       69.80       73.16      1.80 o 
  -3  -4   7       55.96       53.68      1.68 o 
  -2  -4   7      133.29      132.54      2.38 o 
  -1  -4   7        8.80       11.24      1.75 o 
   0  -4   7      236.42      245.21      2.92 o 
   1  -4   7        5.09        5.46      1.70 o 
   2  -4   7       12.82       11.10      0.73 o 
   3  -4   7       14.49       13.59      0.68 o 
   4  -4   7      147.13      141.84      1.57 o 
   5  -4   7        5.13        5.10      0.53 o 
  -5  -3   7        4.53        4.03      0.74 o 
  -4  -3   7       63.46       70.29      5.56 o 
  -3  -3   7      156.94      160.80      2.67 o 
  -2  -3   7      372.79      388.63      3.76 o 
  -1  -3   7       50.91       44.84      1.24 o 
   0  -3   7      135.33      142.58      2.01 o 
   1  -3   7        0.11        0.94      0.64 o 
   2  -3   7      145.39      141.41      2.30 o 
   3  -3   7       10.26        8.32      0.44 o 
   4  -3   7       15.23       14.14      0.76 o 
   5  -3   7       27.37       25.90      0.94 o 
  -6  -2   7       78.61       83.24      0.79 o 
  -5  -2   7      161.15      152.91      2.13 o 
  -4  -2   7      117.10      122.92      7.06 o 
  -3  -2   7     1275.63     1246.56      6.83 o 
  -2  -2   7       52.94       57.73      1.44 o 
  -1  -2   7      305.56      296.49      2.86 o 
   0  -2   7      838.68      850.14     20.92 o 
   1  -2   7      137.76      133.17      4.72 o 
   2  -2   7      124.63      127.42      1.90 o 
   3  -2   7      124.82      131.17      1.58 o 
   4  -2   7        5.31        5.09      0.31 o 
   5  -2   7        8.50        8.61      0.58 o 
  -6  -1   7       57.39       57.49      0.73 o 
  -5  -1   7      360.74      343.92      3.27 o 
  -4  -1   7      243.92      234.20      2.35 o 
  -3  -1   7      564.73      553.20      4.00 o 
  -2  -1   7        4.70        2.59      0.56 o 
  -1  -1   7       23.93       44.42      1.10 o 
   0  -1   7        5.23        3.88      0.40 o 
   1  -1   7      314.26      296.83      1.45 o 
   2  -1   7       19.81       16.11      2.38 o 
   3  -1   7       11.42       11.63      0.43 o 
   4  -1   7       29.41       28.59      1.04 o 
   5  -1   7       45.05       42.98      0.77 o 
   6  -1   7       13.62       12.47      0.72 o 
  -6   0   7      120.85      124.98      2.23 o 
  -5   0   7        0.75        0.48      0.43 o 
  -4   0   7     1269.73     1129.80      6.35 o 
  -3   0   7      206.93      202.85      2.60 o 
  -2   0   7      177.81      195.98      2.33 o 
  -1   0   7      780.16      739.85      4.04 o 
   0   0   7      363.70      348.03      1.42 o 
   1   0   7        7.20        4.71      0.30 o 
   2   0   7      133.14      125.18      1.30 o 
   3   0   7      242.00      272.98      2.09 o 
   4   0   7       28.03       30.07      0.88 o 
   5   0   7       71.72       72.18      1.27 o 
   6   0   7        4.60        6.40      0.55 o 
  -6   1   7       17.59       19.64      0.47 o 
  -5   1   7        6.29        6.14      0.65 o 
  -4   1   7      686.28      609.69      4.76 o 
  -3   1   7      166.54      162.94      2.29 o 
  -2   1   7       64.03       56.52      3.01 o 
  -1   1   7       95.87      108.50      1.50 o 
   0   1   7      759.82      767.26      4.34 o 
   1   1   7      391.02      385.83      3.14 o 
   2   1   7        6.64        8.33      0.71 o 
   3   1   7       92.22       99.06      7.75 o 
   4   1   7      112.81      105.37      8.62 o 
   5   1   7        2.22        1.64      0.38 o 
   6   1   7       39.25       38.04      1.08 o 
  -6   2   7       43.80       40.61      1.24 o 
  -5   2   7      150.84      159.93      1.54 o 
  -4   2   7     1419.92     1230.26      6.90 o 
  -3   2   7      830.43      726.57      4.92 o 
  -2   2   7      363.07      384.94      3.49 o 
  -1   2   7      190.72      179.50      1.80 o 
   0   2   7       11.53        8.21      0.35 o 
   1   2   7      246.65      219.39      1.56 o 
   2   2   7      848.27      833.20      4.77 o 
   3   2   7       23.16       26.94      0.73 o 
   4   2   7      104.92      103.72      3.03 o 
   5   2   7       48.57       45.97      3.08 o 
   6   2   7        1.42        2.21      0.50 o 
  -5   3   7       60.80       70.46      3.37 o 
  -4   3   7        1.18        2.30      0.45 o 
  -3   3   7       80.50       67.91      1.64 o 
  -2   3   7       71.82       74.17      1.99 o 
  -1   3   7       13.31        7.81      0.57 o 
   0   3   7      293.82      274.00     20.40 o 
   1   3   7        2.90        1.59      0.30 o 
   2   3   7      104.23      101.05      0.94 o 
   3   3   7      141.73      141.36      4.26 o 
   4   3   7        0.63        1.73      0.34 o 
   5   3   7       27.46       27.21      0.98 o 
   6   3   7        0.94        0.82      0.35 o 
  -5   4   7      638.59      700.07      4.27 o 
  -4   4   7      111.68      103.81      2.11 o 
  -3   4   7       63.11       55.27      1.62 o 
  -2   4   7       43.28       44.41      1.38 o 
  -1   4   7      312.54      338.46      7.52 o 
   0   4   7       35.88       30.73      0.72 o 
   1   4   7      734.52      743.55     21.05 o 
   2   4   7       74.71       80.44      2.23 o 
   3   4   7       20.34       21.58      0.58 o 
   4   4   7      186.85      185.72      3.27 o 
   5   4   7       24.80       26.92      0.92 o 
   6   4   7       56.31       62.12      1.02 o 
  -5   5   7       85.55       67.57      1.53 o 
  -4   5   7        5.82        5.55      0.68 o 
  -3   5   7      315.57      297.44      3.53 o 
  -2   5   7      153.64      163.24      6.33 o 
  -1   5   7      207.76      207.68      1.69 o 
   0   5   7       13.52        9.78      0.83 o 
   1   5   7       73.42       69.58      1.77 o 
   2   5   7      177.57      174.60      1.85 o 
   3   5   7       79.11       75.32      1.22 o 
   4   5   7       51.41       51.09      0.94 o 
   5   5   7       97.91       87.18      5.06 o 
  -4   6   7       90.49       95.14      1.99 o 
  -3   6   7      292.83      290.35      3.94 o 
  -2   6   7      142.30      142.41      2.89 o 
  -1   6   7        3.48        2.77      0.82 o 
   0   6   7       50.93       48.77      4.61 o 
   1   6   7      293.70      284.91     15.26 o 
   2   6   7        0.10        0.47      0.44 o 
   3   6   7      198.84      185.68      1.90 o 
   4   6   7       14.92       18.09      0.64 o 
   5   6   7        4.83        4.30      0.36 o 
  -3   7   7       22.80       21.16      1.07 o 
  -2   7   7        0.83        0.58      0.76 o 
  -1   7   7        9.49        9.12      0.95 o 
   0   7   7        5.51        5.08      0.79 o 
   1   7   7      106.89      105.84      3.39 o 
   2   7   7       92.71       82.61      3.53 o 
   3   7   7       21.28       21.46      0.88 o 
   4   7   7       68.57       65.02      0.78 o 
  -2   8   7      173.67      200.40      2.34 o 
  -1   8   7       21.62       24.29      1.10 o 
   0   8   7      185.44      202.01      9.99 o 
   1   8   7        1.61        1.61      0.58 o 
   2   8   7        4.35        4.57      0.36 o 
   3   8   7       22.24       23.82      1.35 o 
  -1  -7   8        6.16        6.51      0.51 o 
   0  -7   8        3.80        3.22      0.53 o 
   1  -7   8       35.26       34.78      0.96 o 
   2  -7   8        3.31        2.70      0.40 o 
  -4  -6   8       98.81      104.26      1.22 o 
  -3  -6   8       52.09       62.24      1.34 o 
  -2  -6   8        1.75        1.94      0.69 o 
  -1  -6   8      376.38      401.79      3.28 o 
   0  -6   8       92.85       88.82      1.72 o 
   1  -6   8       29.42       27.51      1.05 o 
   2  -6   8       57.76       56.39      1.30 o 
   3  -6   8       63.51       57.91      1.02 o 
  -4  -5   8       31.08       34.05      1.11 o 
  -3  -5   8        7.31        8.73      0.98 o 
  -2  -5   8       86.09       96.71      2.04 o 
  -1  -5   8        2.64        4.68      1.49 o 
   0  -5   8       59.85       59.04      1.61 o 
   1  -5   8       42.53       36.03      1.30 o 
   2  -5   8        7.25        8.45      0.54 o 
   3  -5   8       33.08       34.14      1.07 o 
  -5  -4   8        7.50        7.88      0.42 o 
  -4  -4   8       82.09       83.22      1.79 o 
  -3  -4   8      510.11      524.30      4.69 o 
  -2  -4   8      320.10      323.66      3.66 o 
  -1  -4   8      249.28      268.69      7.59 o 
   0  -4   8      116.17      118.86      2.11 o 
   1  -4   8      132.67      126.68      6.40 o 
   2  -4   8      319.17      284.12      2.34 o 
   3  -4   8       30.81       30.32      1.12 o 
   4  -4   8       94.67       88.22      0.92 o 
  -5  -3   8      174.71      165.84      1.92 o 
  -4  -3   8        0.75        1.93      0.78 o 
  -3  -3   8       88.02       83.23      2.02 o 
  -2  -3   8        0.58        0.84      0.77 o 
  -1  -3   8      202.52      221.73      2.72 o 
   0  -3   8      193.65      182.58      2.35 o 
   1  -3   8       14.72       15.63      0.62 o 
   2  -3   8      128.18      123.84      1.56 o 
   3  -3   8      145.41      134.43      3.14 o 
   4  -3   8       10.83       12.07      0.48 o 
   5  -3   8       97.34       99.15      1.51 o 
  -6  -2   8       19.23       18.78      0.52 o 
  -5  -2   8      485.23      481.33      3.54 o 
  -4  -2   8      583.32      556.77      4.61 o 
  -3  -2   8       18.71       14.46      1.08 o 
  -2  -2   8       42.45       37.54      1.31 o 
  -1  -2   8      308.93      300.31      3.13 o 
   0  -2   8      133.48      139.67      1.43 o 
   1  -2   8      321.95      295.85      7.26 o 
   2  -2   8       27.90       28.33      0.75 o 
   3  -2   8      110.82      110.27      1.38 o 
   4  -2   8      227.86      232.90      3.07 o 
   5  -2   8       50.28       56.62      1.34 o 
  -6  -1   8       15.64       18.03      0.78 o 
  -5  -1   8       72.08       71.75      1.50 o 
  -4  -1   8      101.62       97.72      1.98 o 
  -3  -1   8       14.38       13.24      1.04 o 
  -2  -1   8        3.17        4.47      0.84 o 
  -1  -1   8      196.15      183.80      2.35 o 
   0  -1   8      193.41      209.76      6.46 o 
   1  -1   8       78.86       73.51      0.96 o 
   2  -1   8      213.65      221.40      3.05 o 
   3  -1   8       61.41       55.58      1.68 o 
   4  -1   8       34.51       38.86      1.70 o 
   5  -1   8      157.61      143.20      2.63 o 
   6  -1   8       20.24       19.24      0.69 o 
  -6   0   8       91.88      104.09      0.91 o 
  -5   0   8      271.94      264.55      2.84 o 
  -4   0   8      502.53      454.27      4.05 o 
  -3   0   8       61.75       55.95      1.57 o 
  -2   0   8      233.95      232.46      2.66 o 
  -1   0   8       56.34       67.59      1.42 o 
   0   0   8      105.28      113.27      1.04 o 
   1   0   8      516.39      474.44      2.75 o 
   2   0   8       29.51       28.35      0.71 o 
   3   0   8      490.63      487.03     12.04 o 
   4   0   8       49.91       44.75      1.03 o 
   5   0   8      160.14      163.89      1.36 o 
   6   0   8      225.33      237.42      2.16 o 
  -6   1   8        1.56        2.18      0.25 o 
  -5   1   8      106.82      105.93      1.85 o 
  -4   1   8       10.49        8.60      0.77 o 
  -3   1   8        0.19        0.57      0.55 o 
  -2   1   8       85.12       78.37      1.53 o 
  -1   1   8       71.83       62.47      1.28 o 
   0   1   8        3.20        2.33      0.22 o 
   1   1   8      251.95      240.97      3.07 o 
   2   1   8      319.52      295.44      4.21 o 
   3   1   8       45.18       41.22      0.92 o 
   4   1   8      192.49      189.50      1.98 o 
   5   1   8       74.10       65.03      1.12 o 
   6   1   8      169.03      194.83      1.99 o 
  -5   2   8      178.07      186.81      2.11 o 
  -4   2   8      221.46      204.44      2.83 o 
  -3   2   8        0.91        1.05      0.47 o 
  -2   2   8       15.01       18.60      1.17 o 
  -1   2   8       14.19       14.54      0.67 o 
   0   2   8      486.13      437.69      4.85 o 
   1   2   8       25.48       24.38      0.72 o 
   2   2   8      178.40      177.30      2.38 o 
   3   2   8      159.07      151.06      1.64 o 
   4   2   8       26.78       24.82      0.77 o 
   5   2   8       71.56       69.31      1.63 o 
   6   2   8       88.91       93.78      1.39 o 
  -5   3   8       45.58       47.70      1.18 o 
  -4   3   8        8.48        8.22      0.79 o 
  -3   3   8        1.24        1.24      0.57 o 
  -2   3   8       25.04       23.13      1.87 o 
  -1   3   8        7.84       12.66      0.67 o 
   0   3   8      114.57      111.80      1.73 o 
   1   3   8      162.15      169.37      2.23 o 
   2   3   8        3.67        5.08      0.35 o 
   3   3   8       46.94       49.35      2.20 o 
   4   3   8      455.65      435.94      5.58 o 
   5   3   8        1.70        0.18      0.56 o 
   6   3   8      210.21      228.71      1.93 o 
  -5   4   8       17.74       20.73      0.79 o 
  -4   4   8       54.04       50.14      1.46 o 
  -3   4   8      201.62      192.49      2.86 o 
  -2   4   8       57.57       58.02      1.13 o 
  -1   4   8       56.28       59.96      2.04 o 
   0   4   8        0.11        0.00      0.52 o 
   1   4   8        0.85        1.66      0.59 o 
   2   4   8      300.25      331.54      2.39 o 
   3   4   8        0.24       -0.27      0.82 o 
   4   4   8      177.98      176.20      2.96 o 
   5   4   8       80.78       82.38      1.34 o 
  -5   5   8        8.87        9.81      0.68 o 
  -4   5   8       70.84       72.19      1.58 o 
  -3   5   8       55.75       54.39      1.58 o 
  -2   5   8        0.67        1.31      0.43 o 
  -1   5   8       30.13       29.60      0.71 o 
   0   5   8      117.27      109.10      1.59 o 
   1   5   8       46.27       46.02      1.49 o 
   2   5   8       78.81       89.10      3.35 o 
   3   5   8      305.54      294.38     22.05 o 
   4   5   8       37.66       33.73      1.17 o 
   5   5   8       41.73       51.99      1.09 o 
  -4   6   8       15.52       14.70      0.95 o 
  -3   6   8       20.05       19.36      1.24 o 
  -2   6   8        3.62        3.18      0.83 o 
  -1   6   8       12.08       11.08      1.04 o 
   0   6   8       11.63        9.70      0.94 o 
   1   6   8       57.85       55.03      1.35 o 
   2   6   8       73.40       75.24      1.45 o 
   3   6   8       92.56       88.32      1.73 o 
   4   6   8       41.73       35.11      2.13 o 
   5   6   8      175.24      180.93      1.53 o 
  -3   7   8       36.22       40.48      1.26 o 
  -2   7   8        0.13        0.00      0.73 o 
  -1   7   8       52.41       49.13      1.61 o 
   0   7   8       31.40       31.33      1.33 o 
   1   7   8        1.37        2.36      0.77 o 
   2   7   8        6.58        6.66      0.50 o 
   3   7   8      170.24      157.94      1.96 o 
   4   7   8        0.49        2.24      0.29 o 
  -2   8   8       22.58       25.54      0.87 o 
  -1   8   8       37.97       43.20      1.27 o 
   0   8   8        6.05        5.03      0.63 o 
   1   8   8        0.20        0.53      0.45 o 
   2   8   8       76.80       80.30      2.16 o 
   0  -7   9        0.00        0.43      0.41 o 
   1  -7   9       31.75       35.67      0.78 o 
  -3  -6   9        3.66        3.55      0.49 o 
  -2  -6   9       57.71       60.95      1.25 o 
  -1  -6   9       11.53       13.16      0.52 o 
   0  -6   9        0.39        0.53      0.51 o 
   1  -6   9        6.52        7.18      0.69 o 
   2  -6   9        2.53        3.00      0.57 o 
  -4  -5   9       12.70       10.76      0.68 o 
  -3  -5   9      180.54      191.48      2.45 o 
  -2  -5   9       60.93       66.13      1.68 o 
  -1  -5   9        9.00        9.68      1.02 o 
   0  -5   9       22.19       22.89      1.38 o 
   1  -5   9       45.61       44.89      1.36 o 
   2  -5   9        7.01        6.38      0.73 o 
   3  -5   9        9.91        7.93      0.66 o 
  -5  -4   9      125.74      117.15      1.14 o 
  -4  -4   9        5.23        5.55      0.72 o 
  -3  -4   9        0.36        0.08      0.77 o 
  -2  -4   9       18.34       17.25      1.13 o 
  -1  -4   9        3.16        1.16      0.89 o 
   0  -4   9       27.84       33.99      1.20 o 
   1  -4   9       48.62       51.97      1.55 o 
   2  -4   9       91.56       83.71      3.37 o 
   3  -4   9       55.29       52.03      1.03 o 
   4  -4   9      111.56      116.69      1.88 o 
  -5  -3   9        6.42        6.67      0.43 o 
  -4  -3   9      156.14      146.49      2.30 o 
  -3  -3   9      149.95      138.87      2.49 o 
  -2  -3   9       10.74        9.77      0.98 o 
  -1  -3   9       20.21       18.27      1.08 o 
   0  -3   9       98.63       98.29      1.85 o 
   1  -3   9       28.57       27.69      0.64 o 
   2  -3   9       88.15       81.64      1.57 o 
   3  -3   9        1.40        1.08      0.50 o 
   4  -3   9       14.25       14.36      0.99 o 
  -5  -2   9        2.80        2.38      0.42 o 
  -4  -2   9       34.94       33.79      1.30 o 
  -3  -2   9        2.78        3.38      0.80 o 
  -2  -2   9      139.15      128.06      2.25 o 
  -1  -2   9        4.47        4.18      0.80 o 
   0  -2   9      217.89      224.04      2.52 o 
   1  -2   9       13.21       13.40      0.79 o 
   2  -2   9      250.86      233.05      4.80 o 
   3  -2   9       30.97       38.22      1.02 o 
   4  -2   9       94.02      103.92      1.47 o 
   5  -2   9      151.89      151.85      1.31 o 
  -5  -1   9       18.77       17.34      0.74 o 
  -4  -1   9      210.50      205.81      2.67 o 
  -3  -1   9       50.78       47.14      1.53 o 
  -2  -1   9       19.53       16.11      0.95 o 
  -1  -1   9       87.26       84.64      1.60 o 
   0  -1   9       18.64       16.88      0.90 o 
   1  -1   9       65.31       66.35      0.74 o 
   2  -1   9        1.46        1.46      0.37 o 
   3  -1   9      159.61      137.23      3.09 o 
   4  -1   9        5.12        5.43      0.44 o 
   5  -1   9       25.05       31.24      0.73 o 
  -6   0   9        2.20        2.22      0.27 o 
  -5   0   9       60.18       59.44      1.32 o 
  -4   0   9       41.88       39.27      1.24 o 
  -3   0   9      335.50      296.37      3.17 o 
  -2   0   9       10.44        9.28      0.46 o 
  -1   0   9       33.57       32.28      1.10 o 
   0   0   9      145.46      146.85      1.84 o 
   1   0   9      623.25      560.89      2.19 o 
   2   0   9      100.23       97.27      1.05 o 
   3   0   9      181.90      181.48      1.84 o 
   4   0   9      143.47      145.64      3.04 o 
   5   0   9       45.45       45.14      0.86 o 
   6   0   9       22.45       18.68      0.57 o 
  -5   1   9      315.52      312.08      2.95 o 
  -4   1   9       56.33       55.08      1.56 o 
  -3   1   9        0.87        0.78      0.51 o 
  -2   1   9      118.16      105.92      1.75 o 
  -1   1   9      112.24      103.75      1.75 o 
   0   1   9      146.09      137.01      1.44 o 
   1   1   9      262.18      244.89      2.29 o 
   2   1   9       27.35       25.27      0.62 o 
   3   1   9        0.18        1.49      0.47 o 
   4   1   9       49.52       30.39      0.70 o 
   5   1   9       35.86       45.10      1.75 o 
   6   1   9       26.05       29.29      0.71 o 
  -5   2   9       22.28       24.25      2.23 o 
  -4   2   9       23.68       20.97      1.02 o 
  -3   2   9       79.09       66.04      3.11 o 
  -2   2   9       17.29       20.84      2.71 o 
  -1   2   9      386.42      401.80      3.77 o 
   0   2   9      113.16      108.27      1.62 o 
   1   2   9       49.73       46.56      0.85 o 
   2   2   9      195.76      186.98      1.79 o 
   3   2   9      424.50      359.66      5.93 o 
   4   2   9       29.65       25.36      0.77 o 
   5   2   9       56.87       53.71      1.35 o 
   6   2   9       27.13       21.83      0.63 o 
  -5   3   9      107.18      114.40      1.68 o 
  -4   3   9      124.54      117.69      2.13 o 
  -3   3   9       40.30       36.52      0.96 o 
  -2   3   9      117.30      116.69      1.53 o 
  -1   3   9        0.26        0.47      0.56 o 
   0   3   9      140.22      151.40      2.36 o 
   1   3   9       24.37       24.27      0.60 o 
   2   3   9       92.82       97.11      1.18 o 
   3   3   9        7.02       10.39      1.09 o 
   4   3   9       11.10       15.63      0.63 o 
   5   3   9        0.06        1.32      0.54 o 
  -5   4   9        8.81       11.52      0.56 o 
  -4   4   9      220.82      219.69      2.73 o 
  -3   4   9       60.15       60.51      1.59 o 
  -2   4   9      124.73      129.65      1.70 o 
  -1   4   9      101.13      100.50      1.18 o 
   0   4   9      154.99      165.12      1.91 o 
   1   4   9      794.23      863.84     45.19 o 
   2   4   9     1043.92     1096.94      8.63 o 
   3   4   9       91.21       82.39      2.89 o 
   4   4   9       33.70       34.09      0.81 o 
   5   4   9       13.78       16.78      0.77 o 
  -4   5   9        0.71        0.56      0.40 o 
  -3   5   9       39.17       37.62      2.38 o 
  -2   5   9       72.13       68.11      2.08 o 
  -1   5   9      106.52      104.06      4.00 o 
   0   5   9        9.19        7.20      0.65 o 
   1   5   9       19.60       20.18      1.14 o 
   2   5   9      168.87      189.54      1.93 o 
   3   5   9       13.03       10.37      0.81 o 
   4   5   9       39.67       42.38      1.10 o 
   5   5   9        5.42        7.18      0.51 o 
  -4   6   9       41.26       41.31      1.13 o 
  -3   6   9        0.22        0.57      0.72 o 
  -2   6   9       75.05       75.53      2.02 o 
  -1   6   9      223.74      212.04      3.21 o 
   0   6   9      192.15      174.84      2.82 o 
   1   6   9      274.66      272.27      3.84 o 
   2   6   9      476.71      470.24      9.99 o 
   3   6   9       23.05       20.86      0.91 o 
   4   6   9       10.83        9.59      0.36 o 
  -3   7   9       53.91       56.61      1.24 o 
  -2   7   9        6.50        5.93      0.83 o 
  -1   7   9        0.50        0.34      0.65 o 
   0   7   9        0.93        2.15      0.74 o 
   1   7   9       82.81       84.56      4.88 o 
   2   7   9      137.44      131.24      1.63 o 
   3   7   9      216.12      196.84      2.97 o 
  -1   8   9        7.20        9.10      0.70 o 
   0   8   9      124.33      132.35      1.86 o 
   1   8   9      352.19      361.89      2.74 o 
  -2  -6  10        3.14        3.30      0.48 o 
  -1  -6  10       88.96       82.47      1.28 o 
   0  -6  10       56.01       60.75      1.18 o 
   1  -6  10       68.13       77.88      1.34 o 
   2  -6  10       13.22       13.08      0.61 o 
  -3  -5  10        3.23        3.98      0.62 o 
  -2  -5  10       14.43       13.09      0.85 o 
  -1  -5  10       40.58       41.67      1.32 o 
   0  -5  10       28.94       28.65      1.03 o 
   1  -5  10      111.45      111.41      1.92 o 
   2  -5  10       42.33       40.47      1.18 o 
   3  -5  10      269.61      260.41      2.12 o 
  -4  -4  10       79.73       77.38      0.89 o 
  -3  -4  10       33.74       35.08      1.28 o 
  -2  -4  10        2.02        2.63      0.78 o 
  -1  -4  10      379.99      415.10      3.67 o 
   0  -4  10      254.06      259.23      2.21 o 
   1  -4  10       50.76       50.86      2.10 o 
   2  -4  10        7.54        6.53      0.84 o 
   3  -4  10      201.65      200.77      1.72 o 
  -5  -3  10       16.30       16.84      0.49 o 
  -4  -3  10       43.16       41.30      0.80 o 
  -3  -3  10       20.29       16.95      1.10 o 
  -2  -3  10       66.46       59.52      1.72 o 
  -1  -3  10      103.09      103.53      2.00 o 
   0  -3  10      299.88      289.42      2.43 o 
   1  -3  10      140.44      129.67      1.26 o 
   2  -3  10      125.74      128.32      2.73 o 
   3  -3  10        7.54        9.13      0.61 o 
   4  -3  10       16.78       14.21      0.90 o 
  -5  -2  10        1.01        1.38      0.36 o 
  -4  -2  10      137.34      142.03      2.00 o 
  -3  -2  10       24.31       20.83      1.19 o 
  -2  -2  10      191.66      173.08      2.62 o 
  -1  -2  10      127.26      120.66      2.11 o 
   0  -2  10       45.36       42.51      0.98 o 
   1  -2  10       34.27       32.32      0.87 o 
   2  -2  10      704.31      702.21     13.71 o 
   3  -2  10       32.13       33.72      1.06 o 
   4  -2  10       87.50       86.51      1.91 o 
   5  -2  10      168.92      174.44      1.71 o 
  -5  -1  10       63.22       63.32      1.17 o 
  -4  -1  10        2.34        2.19      0.48 o 
  -3  -1  10       28.81       26.08      2.46 o 
  -2  -1  10       14.10       10.38      0.88 o 
  -1  -1  10      219.31      190.65      2.49 o 
   0  -1  10      833.94      845.89      3.99 o 
   1  -1  10        9.15        9.25      0.50 o 
   2  -1  10      425.57      417.86      2.76 o 
   3  -1  10        6.48        8.42      0.56 o 
   4  -1  10      172.56      163.18      8.94 o 
   5  -1  10       81.71       81.31      0.90 o 
  -5   0  10      102.02      107.90      1.58 o 
  -4   0  10       47.93       41.66      1.21 o 
  -3   0  10        3.07        2.55      0.49 o 
  -2   0  10      191.92      184.84      2.33 o 
  -1   0  10      177.56      164.44      5.56 o 
   0   0  10      546.13      559.24      4.82 o 
   1   0  10      606.25      595.64      2.68 o 
   2   0  10      525.88      481.86      2.52 o 
   3   0  10        1.06        3.26      0.48 o 
   4   0  10       76.03       91.51      2.24 o 
   5   0  10        5.77        4.73      0.41 o 
  -5   1  10        8.88        8.86      0.79 o 
  -4   1  10       11.05       10.33      0.56 o 
  -3   1  10       66.16       55.11      1.43 o 
  -2   1  10      108.03       87.44      1.64 o 
  -1   1  10      239.77      246.48     10.06 o 
   0   1  10       32.45       37.86      0.73 o 
   1   1  10      490.45      473.18      2.89 o 
   2   1  10       24.47       21.76      0.79 o 
   3   1  10       21.85       20.39      0.95 o 
   4   1  10      228.74      216.99      3.42 o 
   5   1  10      117.26      115.50      1.15 o 
  -5   2  10       30.65       33.90      2.13 o 
  -4   2  10       28.79       26.47      1.02 o 
  -3   2  10       54.55       54.78      1.10 o 
  -2   2  10      123.68      127.69      2.68 o 
  -1   2  10       20.25       16.68      0.97 o 
   0   2  10      115.72      117.16      3.04 o 
   1   2  10     2756.84     2632.36      8.06 o 
   2   2  10       99.29       91.37      1.38 o 
   3   2  10       95.80       97.77      1.39 o 
   4   2  10       28.02       29.20      0.64 o 
   5   2  10      196.93      191.58      2.18 o 
  -5   3  10       12.35       13.78      0.59 o 
  -4   3  10       31.09       31.00      1.09 o 
  -3   3  10        0.19        0.80      0.47 o 
  -2   3  10       39.09       43.44      1.00 o 
  -1   3  10      242.54      246.97      3.32 o 
   0   3  10      583.81      580.32      4.75 o 
   1   3  10      816.70      856.24      4.87 o 
   2   3  10      250.11      243.52      2.18 o 
   3   3  10      205.58      182.52      5.63 o 
   4   3  10       17.01       21.86      1.02 o 
   5   3  10       20.10       21.07      0.81 o 
  -4   4  10       26.12       28.14      0.96 o 
  -3   4  10       74.61       75.16      2.26 o 
  -2   4  10       21.99       22.74      0.68 o 
  -1   4  10       24.64       20.22      0.86 o 
   0   4  10      752.10      788.06     34.56 o 
   1   4  10       68.42       67.25      1.76 o 
   2   4  10       28.05       31.25      0.89 o 
   3   4  10       83.79       73.85      1.20 o 
   4   4  10        7.19        7.40      0.57 o 
   5   4  10      114.34      115.08      1.46 o 
  -4   5  10        0.80       -0.01      0.65 o 
  -3   5  10       42.09       44.53      0.99 o 
  -2   5  10       50.42       54.67      1.12 o 
  -1   5  10      172.16      161.12      7.35 o 
   0   5  10      374.68      367.99      2.98 o 
   1   5  10      293.91      329.43      3.75 o 
   2   5  10      103.80      127.91      3.26 o 
   3   5  10        1.97        2.93      0.57 o 
   4   5  10       83.12       81.94      1.30 o 
  -3   6  10       63.66       66.86      1.61 o 
  -2   6  10        8.64        7.20      0.82 o 
  -1   6  10       23.71       24.28      1.19 o 
   0   6  10      305.08      305.08      3.53 o 
   1   6  10        0.78        0.51      0.68 o 
   2   6  10      414.11      429.26     18.54 o 
   3   6  10       17.83       16.95      0.76 o 
   4   6  10       78.56       72.62      1.02 o 
  -2   7  10       10.70       12.26      0.83 o 
  -1   7  10      296.19      304.51      3.16 o 
   0   7  10      190.37      193.90      2.57 o 
   1   7  10       29.22       31.58      0.55 o 
   2   7  10       58.56       60.42      1.48 o 
   3   7  10        0.50        0.27      0.36 o 
   0   8  10       11.36        9.03      0.56 o 
   1   8  10       20.15       18.32      0.58 o 
  -3  -5  11       31.11       33.88      0.86 o 
  -2  -5  11       81.53       86.29      1.53 o 
  -1  -5  11      315.18      317.78      2.96 o 
   0  -5  11       27.80       24.80      1.33 o 
   1  -5  11       59.03       61.39      1.30 o 
   2  -5  11       78.97       82.70      1.36 o 
  -3  -4  11       89.65       95.71      1.02 o 
  -2  -4  11        0.06        0.26      0.68 o 
  -1  -4  11       93.70       91.84      1.29 o 
   0  -4  11        5.53        5.64      0.55 o 
   1  -4  11       78.62       80.46      1.41 o 
   2  -4  11       69.22       65.48      3.09 o 
   3  -4  11        4.52        4.41      0.62 o 
  -4  -3  11       41.74       42.35      1.06 o 
  -3  -3  11       94.62       89.22      1.83 o 
  -2  -3  11       37.05       31.43      1.24 o 
  -1  -3  11      135.87      120.40      1.65 o 
   0  -3  11        0.96        1.26      0.71 o 
   1  -3  11      169.59      167.99      1.80 o 
   2  -3  11       96.97       91.17      1.48 o 
   3  -3  11      410.31      390.29      3.56 o 
   4  -3  11      193.56      184.39      2.06 o 
  -5  -2  11        6.92        5.98      0.33 o 
  -4  -2  11       12.18       13.93      0.64 o 
  -3  -2  11        1.28        3.83      0.51 o 
  -2  -2  11       23.64       17.04      1.02 o 
  -1  -2  11      111.43      115.50      1.86 o 
   0  -2  11      586.93      603.96      9.26 o 
   1  -2  11       15.77       14.94      0.52 o 
   2  -2  11      133.77      120.14      1.52 o 
   3  -2  11       11.73       16.64      0.67 o 
   4  -2  11       44.51       39.47      1.20 o 
  -5  -1  11        0.69        0.43      0.31 o 
  -4  -1  11       38.03       39.07      1.06 o 
  -3  -1  11       46.45       41.21      2.87 o 
  -2  -1  11      154.93      137.76      1.54 o 
  -1  -1  11      177.49      160.61      2.63 o 
   0  -1  11      398.45      372.60      6.70 o 
   1  -1  11      333.84      314.49      2.00 o 
   2  -1  11      211.69      208.23      4.65 o 
   3  -1  11       52.74       61.48      1.09 o 
   4  -1  11      145.57      135.48      2.18 o 
   5  -1  11       28.43       25.89      0.66 o 
  -5   0  11       16.80       20.45      0.64 o 
  -4   0  11       26.52       26.58      1.23 o 
  -3   0  11       66.09       54.13      1.34 o 
  -2   0  11       91.52       92.16      3.31 o 
  -1   0  11       32.04       33.72      1.65 o 
   0   0  11       20.57       20.29      2.57 o 
   1   0  11      876.85      812.74      3.36 o 
   2   0  11       36.63       34.09      1.65 o 
   3   0  11       24.65       21.78      1.05 o 
   4   0  11       96.55       92.73      1.72 o 
   5   0  11      102.92       88.70      1.19 o 
  -5   1  11       38.55       45.06      0.58 o 
  -4   1  11       52.72       49.25      1.20 o 
  -3   1  11       22.80       23.60      0.75 o 
  -2   1  11       44.27       35.04      1.05 o 
  -1   1  11      204.37      173.05      2.38 o 
   0   1  11     1274.02     1214.31      4.90 o 
   1   1  11       89.47       88.00      1.15 o 
   2   1  11       88.64       81.12      1.33 o 
   3   1  11      141.66      131.81      1.60 o 
   4   1  11       71.36       62.09      1.50 o 
   5   1  11       61.45       67.64      1.46 o 
  -5   2  11       60.07       70.59      1.07 o 
  -4   2  11        0.04        0.26      0.84 o 
  -3   2  11       37.04       39.99      0.93 o 
  -2   2  11       12.13       15.62      0.85 o 
  -1   2  11        3.00        1.68      0.54 o 
   0   2  11        1.08        1.84      0.54 o 
   1   2  11        7.39        7.54      0.41 o 
   2   2  11       60.00       56.13      1.43 o 
   3   2  11        7.61        8.77      0.58 o 
   4   2  11       65.00       66.62      3.24 o 
   5   2  11        0.10       -0.05      0.33 o 
  -4   3  11      123.97      138.74      1.91 o 
  -3   3  11       15.40       16.66      0.67 o 
  -2   3  11      372.14      335.41      3.54 o 
  -1   3  11      620.82      557.67      5.07 o 
   0   3  11       73.33       68.37      1.81 o 
   1   3  11       49.13       49.70      0.99 o 
   2   3  11        5.28        7.88      0.47 o 
   3   3  11        0.19        0.57      0.66 o 
   4   3  11       40.24       41.58      3.09 o 
   5   3  11      150.83      154.61      1.46 o 
  -4   4  11      104.37      112.79      7.36 o 
  -3   4  11        2.22        3.43      0.38 o 
  -2   4  11       19.09       14.82      1.00 o 
  -1   4  11      106.37      100.12      4.20 o 
   0   4  11       77.59       82.96      2.10 o 
   1   4  11      124.34      121.95      1.98 o 
   2   4  11       19.61       19.61      1.02 o 
   3   4  11       45.19       47.51      0.94 o 
   4   4  11        1.28        3.00      0.38 o 
  -3   5  11       32.59       25.90      1.11 o 
  -2   5  11      103.48      112.30      6.32 o 
  -1   5  11      345.44      353.61      9.85 o 
   0   5  11      103.63      111.20      2.19 o 
   1   5  11       96.95      105.99      2.18 o 
   2   5  11       45.98       53.00      3.67 o 
   3   5  11      106.41       89.42      1.56 o 
   4   5  11       23.33       30.21      2.98 o 
  -3   6  11       47.17       58.32      1.24 o 
  -2   6  11       84.68       78.64      1.65 o 
  -1   6  11        1.97        2.06      0.66 o 
   0   6  11      101.80      110.87      2.04 o 
   1   6  11       61.17       65.06      1.06 o 
   2   6  11        2.47        2.65      0.58 o 
   3   6  11       19.30       23.07      0.74 o 
  -1   7  11      127.94      128.66      1.80 o 
   0   7  11       71.93       75.07      0.96 o 
   1   7  11       32.71       34.24      0.95 o 
   2   7  11        0.24        0.54      0.35 o 
  -2  -5  12       76.18       78.66      1.12 o 
  -1  -5  12        1.76        2.23      0.48 o 
   0  -5  12       21.05       19.44      0.69 o 
   1  -5  12        2.72        3.42      0.43 o 
  -3  -4  12       72.62       82.94      1.33 o 
  -2  -4  12       57.69       59.26      1.44 o 
  -1  -4  12        1.50        2.54      0.63 o 
   0  -4  12       29.19       30.52      1.49 o 
   1  -4  12       10.82       11.52      1.31 o 
   2  -4  12      350.15      344.48      2.81 o 
  -3  -3  12       23.09       25.46      0.76 o 
  -2  -3  12       66.42       66.85      1.68 o 
  -1  -3  12      510.41      514.29      4.52 o 
   0  -3  12       15.80       15.92      0.67 o 
   1  -3  12       35.82       36.47      0.87 o 
   2  -3  12       86.53       92.74      1.16 o 
   3  -3  12       52.74       45.47      1.12 o 
  -4  -2  12       17.63       16.26      0.54 o 
  -3  -2  12      272.74      292.02      2.22 o 
  -2  -2  12       15.22       12.46      0.94 o 
  -1  -2  12      238.65      224.85      3.16 o 
   0  -2  12       24.53       25.29      1.84 o 
   1  -2  12      507.36      497.63      7.19 o 
   2  -2  12       39.85       40.21      0.89 o 
   3  -2  12       63.62       65.54      3.41 o 
   4  -2  12       21.38       23.54      0.85 o 
  -4  -1  12        7.72        9.02      0.42 o 
  -3  -1  12      175.74      165.26      1.50 o 
  -2  -1  12      231.43      215.04      2.92 o 
  -1  -1  12       94.96       80.58      1.93 o 
   0  -1  12       27.82       27.54      1.25 o 
   1  -1  12       30.25       31.57      1.32 o 
   2  -1  12        1.97        3.48      1.20 o 
   3  -1  12      137.75      127.42      5.93 o 
   4  -1  12       62.11       51.89      1.27 o 
  -4   0  12      103.41      115.71      2.93 o 
  -3   0  12        0.18        0.85      0.45 o 
  -2   0  12      223.75      193.62      2.71 o 
  -1   0  12       67.13       65.55      1.17 o 
   0   0  12        8.56        8.98      0.59 o 
   1   0  12      292.54      267.54      2.45 o 
   2   0  12       79.25       79.08      3.80 o 
   3   0  12       38.73       37.77      1.03 o 
   4   0  12       57.83       58.29      4.74 o 
  -4   1  12        3.64        3.71      0.40 o 
  -3   1  12       90.54       88.45      2.17 o 
  -2   1  12      429.53      343.30      3.90 o 
  -1   1  12       21.50       22.39      0.96 o 
   0   1  12      179.14      168.59      1.90 o 
   1   1  12        7.91        7.04      0.48 o 
   2   1  12      375.29      344.23      3.87 o 
   3   1  12       44.60       46.85      1.73 o 
   4   1  12        0.35        1.22      0.56 o 
  -4   2  12      155.41      180.10      1.46 o 
  -3   2  12      168.03      138.34      1.53 o 
  -2   2  12      289.56      263.23      5.22 o 
  -1   2  12       49.09       44.68      1.43 o 
   0   2  12      430.13      409.55      2.97 o 
   1   2  12       10.77       10.98      0.71 o 
   2   2  12        2.61        3.20      0.40 o 
   3   2  12      113.05      113.15      2.06 o 
   4   2  12      175.49      192.43      2.32 o 
  -4   3  12       11.05        9.93      0.52 o 
  -3   3  12      116.25      114.84      1.13 o 
  -2   3  12       11.10       10.41      0.54 o 
  -1   3  12       31.50       33.13      1.73 o 
   0   3  12      321.99      322.70      3.79 o 
   1   3  12       44.37       48.01      1.03 o 
   2   3  12       97.66       98.75      1.89 o 
   3   3  12       18.05       16.40      0.59 o 
   4   3  12      122.42      113.21      1.73 o 
  -3   4  12       34.53       32.70      0.71 o 
  -2   4  12       78.39       82.03      0.99 o 
  -1   4  12       55.63       63.10      1.89 o 
   0   4  12       37.35       38.41      1.08 o 
   1   4  12      197.64      205.83      3.03 o 
   2   4  12      162.77      173.92      5.86 o 
   3   4  12      148.23      165.96      2.52 o 
  -3   5  12       61.13       62.71      1.23 o 
  -2   5  12       38.55       39.11      1.19 o 
  -1   5  12      406.00      425.73      3.74 o 
   0   5  12        3.02        3.46      0.73 o 
   1   5  12      120.26      130.53      2.24 o 
   2   5  12       11.64       11.37      0.59 o 
   3   5  12       88.16       83.60      1.32 o 
  -2   6  12       24.18       24.50      2.33 o 
  -1   6  12      123.42      126.83      1.34 o 
   0   6  12       49.20       53.26      1.64 o 
   1   6  12        0.56        0.67      0.35 o 
   2   6  12       13.06       16.09      0.68 o 
   3   6  12      101.24      110.47      1.19 o 
   0   7  12       43.84       45.10      0.86 o 
  -2  -4  13      150.77      164.78      1.76 o 
  -1  -4  13       26.50       26.65      0.91 o 
   0  -4  13      281.12      278.46      2.45 o 
   1  -4  13      103.85       95.11      1.22 o 
  -3  -3  13       41.98       39.54      0.90 o 
  -2  -3  13        7.73        8.06      0.70 o 
  -1  -3  13        0.54        1.14      0.66 o 
   0  -3  13        6.42        6.29      0.76 o 
   1  -3  13       80.81       80.32      1.58 o 
   2  -3  13       70.57       71.06      1.19 o 
  -3  -2  13       85.43       80.26      1.36 o 
  -2  -2  13       56.18       46.93      1.35 o 
  -1  -2  13       32.26       27.16      1.18 o 
   0  -2  13       17.49       18.98      1.08 o 
   1  -2  13       92.77       89.87      1.88 o 
   2  -2  13      101.54      100.91      1.80 o 
   3  -2  13      103.42       93.84      1.46 o 
  -4  -1  13        2.50        3.65      0.50 o 
  -3  -1  13        7.12        7.01      0.38 o 
  -2  -1  13        6.37        3.31      0.69 o 
  -1  -1  13      119.37      113.47      1.51 o 
   0  -1  13       11.24       11.00      0.68 o 
   1  -1  13      156.82      161.54      2.56 o 
   2  -1  13       50.91       46.41      1.60 o 
   3  -1  13      119.89      121.20      3.30 o 
   4  -1  13      135.22      143.47      1.54 o 
  -4   0  13        0.88        2.53      0.49 o 
  -3   0  13      141.35      121.23      6.22 o 
  -2   0  13        0.07        1.15      0.82 o 
  -1   0  13      125.26      119.57      1.84 o 
   0   0  13      105.64       96.63      1.44 o 
   1   0  13      128.45      122.13      2.25 o 
   2   0  13       35.64       37.45      2.85 o 
   3   0  13       74.38       77.70      1.60 o 
   4   0  13       32.18       37.26      1.63 o 
  -4   1  13       18.55       20.13      0.45 o 
  -3   1  13       29.56       31.15      0.97 o 
  -2   1  13       68.61       64.14      1.77 o 
  -1   1  13        1.88        1.24      0.49 o 
   0   1  13       20.26       21.45      0.74 o 
   1   1  13       90.29       89.81      1.64 o 
   2   1  13       23.83       24.67      2.40 o 
   3   1  13      201.46      214.73      2.63 o 
   4   1  13       78.26       76.09      4.74 o 
  -4   2  13        2.46        1.06      0.33 o 
  -3   2  13       11.35       13.23      2.03 o 
  -2   2  13      101.64      102.74      3.93 o 
  -1   2  13       30.69       31.87      2.09 o 
   0   2  13        1.77        1.32      0.49 o 
   1   2  13       11.37       12.38      0.52 o 
   2   2  13      138.78      138.38      1.63 o 
   3   2  13       31.67       37.03      1.19 o 
   4   2  13       59.55       61.15      1.20 o 
  -3   3  13        0.53        1.68      0.75 o 
  -2   3  13       32.07       31.76      1.59 o 
  -1   3  13        7.75        9.23      0.65 o 
   0   3  13      132.63      137.58      1.96 o 
   1   3  13        3.56        4.12      0.43 o 
   2   3  13      115.58      113.90      3.27 o 
   3   3  13      133.12      153.27      8.88 o 
  -2   4  13       61.00       63.67      1.09 o 
  -1   4  13       30.15       30.29      1.65 o 
   0   4  13       62.15       63.39      1.20 o 
   1   4  13       22.16       25.74      1.14 o 
   2   4  13        1.89        2.80      0.61 o 
   3   4  13        9.60        7.88      0.73 o 
  -2   5  13       56.75       55.80      1.21 o 
  -1   5  13       32.97       38.76      1.21 o 
   0   5  13       33.76       35.01      1.20 o 
   1   5  13       28.72       29.58      1.05 o 
   2   5  13       98.57      115.25      4.66 o 
   3   5  13        4.68        4.45      0.39 o 
  -1   6  13       57.45       64.79      1.20 o 
   0   6  13        0.99        0.42      0.66 o 
   1   6  13        5.24        4.16      0.32 o 
   2   6  13        4.86        3.72      0.36 o 
  -2  -3  14       31.66       30.60      0.80 o 
  -1  -3  14        5.58        7.78      0.66 o 
   0  -3  14       14.00       16.37      0.80 o 
   1  -3  14        8.76        7.79      0.60 o 
  -3  -2  14       16.95       19.68      0.69 o 
  -2  -2  14        7.27        5.97      0.46 o 
  -1  -2  14        1.05        1.10      0.42 o 
   0  -2  14       61.57       60.38      1.49 o 
   1  -2  14        2.44        3.27      0.62 o 
   2  -2  14       48.89       53.04      1.11 o 
  -3  -1  14        0.00        0.12      0.53 o 
  -2  -1  14       59.41       54.22      1.41 o 
  -1  -1  14       25.88       26.28      0.79 o 
   0  -1  14        4.35        3.12      0.69 o 
   1  -1  14       77.51       80.42      1.73 o 
   2  -1  14       38.72       42.39      2.09 o 
   3  -1  14        1.45        1.40      0.34 o 
  -3   0  14      101.44      102.08      1.68 o 
  -2   0  14        0.10        0.28      0.65 o 
  -1   0  14      169.60      166.36      1.65 o 
   0   0  14        1.77        2.58      1.34 o 
   1   0  14       26.26       24.70      1.08 o 
   2   0  14       95.22      102.99      1.86 o 
   3   0  14       92.97      106.07      5.57 o 
  -3   1  14      110.32       99.22      1.70 o 
  -2   1  14       21.59       26.46      1.13 o 
  -1   1  14        2.14        1.63      0.38 o 
   0   1  14       66.57       64.97      3.38 o 
   1   1  14       53.95       56.47      1.46 o 
   2   1  14       21.62       23.71      1.03 o 
   3   1  14       37.70       39.14      1.10 o 
  -3   2  14       20.48       18.08      0.89 o 
  -2   2  14       85.72       84.94      1.74 o 
  -1   2  14       30.76       30.62      1.53 o 
   0   2  14        0.45        1.22      0.68 o 
   1   2  14      116.62      113.92      1.98 o 
   2   2  14       53.98       60.08      1.43 o 
   3   2  14       22.28       31.61      0.98 o 
  -3   3  14       72.27       81.26      1.31 o 
  -2   3  14       51.10       48.37      1.03 o 
  -1   3  14       36.02       34.86      0.86 o 
   0   3  14      112.29      124.16      2.19 o 
   1   3  14        1.72        2.73      1.18 o 
   2   3  14       35.19       33.63      1.06 o 
   3   3  14      125.60      144.03      1.75 o 
  -2   4  14      158.56      178.63      5.58 o 
  -1   4  14        7.16        9.79      0.56 o 
   0   4  14      138.47      145.60      2.21 o 
   1   4  14       96.46      109.65      1.88 o 
   2   4  14        0.63        1.51      0.46 o 
  -1   5  14       61.73       72.62      1.30 o 
   0   5  14        9.25        8.47      0.65 o 
   1   5  14       21.76       22.87      1.48 o 
   2   5  14       14.15       15.16      0.55 o 
  -1  -2  15        0.48        0.31      0.51 o 
   0  -2  15      173.58      181.09      1.97 o 
   1  -2  15       62.90       66.44      1.14 o 
  -2  -1  15       17.10       15.87      0.70 o 
  -1  -1  15       91.87      104.47      2.11 o 
   0  -1  15       13.34       14.33      0.79 o 
   1  -1  15      105.06      107.64      1.68 o 
   2  -1  15      294.89      354.94      2.54 o 
  -2   0  15        5.69        4.83      0.61 o 
  -1   0  15       68.90       72.70      3.40 o 
   0   0  15      159.26      161.75      2.10 o 
   1   0  15        0.78        1.43      0.55 o 
   2   0  15       94.88      109.70      3.65 o 
  -2   1  15       46.98       52.90      1.19 o 
  -1   1  15       34.63       38.47      1.15 o 
   0   1  15        0.19        1.34      0.72 o 
   1   1  15      204.97      219.06      2.41 o 
   2   1  15       17.11       18.06      0.85 o 
  -2   2  15        1.32        2.44      0.62 o 
  -1   2  15      222.55      253.56      1.81 o 
   0   2  15       64.58       74.62      5.85 o 
   1   2  15        7.37        6.15      0.58 o 
   2   2  15      270.11      304.07      2.57 o 
  -2   3  15       47.42       55.91      1.18 o 
  -1   3  15        2.25        2.64      0.37 o 
   0   3  15      205.18      243.34      6.15 o 
   1   3  15       72.07       84.86      1.56 o 
   2   3  15       85.33      102.52      1.84 o 
  -1   4  15       24.67       24.07      0.75 o 
   0   4  15        1.42        2.49      0.51 o 
   1   4  15        9.49        9.48      0.59 o 
   0   0  16       63.38       72.58      1.11 o 
   1   0  16        7.18        6.34      0.52 o 
   1   1  16       44.67       43.55      0.92 o 
                                                 
